# Supplementary material for: Microfluidic chips provide visual access to in situ soil ecology
Source: Commun Biol. 2021 Jul 20;4:889. doi: 10.1038/s42003-021-02379-5 (PMC8292388; doi:10.1038/s42003-021-02379-5)
Supplement: Supplementary file 4 — Supplementary Data 1 [file 42003_2021_2379_MOESM4_ESM.xlsx]

## Sheet: Fig 2
Fig 2 a-c		max. colonization extension into the chip
channel type	Medium	Fungi	Bacteria	Protists
Square	Air	630	0	0
Square	Air	1680	0	0
Square	Air	630	0	0
Square	Water	210	630	420
Square	Water	420	420	0
Square	Water	18690	27000	13440
Square	Malt	0	27000	2100
Square	Malt	420	27000	14700
Square	Malt	1050	630	630
Zigzag	Air	750	0	150
Zigzag	Air	2700	0	0
Zigzag	Air	27000	21900	0
Zigzag	Water	0	450	0
Zigzag	Water	1500	300	450
Zigzag	Water	27000	27000	4500
Zigzag	Malt	0	27000	750
Zigzag	Malt	0	27000	8100
Zigzag	Malt	0	8400	8400
Apothecia	Air	1360	0	0
Apothecia	Air	2380	0	0
Apothecia	Air	0	0	0
Apothecia	Water	0	1360	680
Apothecia	Water	680	340	680
Apothecia	Water	1020	27000	0
Apothecia	Malt	0	27000	4420
Apothecia	Malt	0	27000	10880
Apothecia	Malt	0	1225	0
Fig 2 d-f		max. colonization extension into the chip
Filling	Type	Bacteria	Fungi	Protist
Water	square	27000	0	27000
Water	zigzag	27000	0	22500
Water	square	27000	0	27000
Water	square	27000	0	25200
Water	z-shape	27000	0	3450
Water	zigzag	27000	0	24990
Water	z-shape	27000	0	27000
Water	zigzag	27000	0	2250
Water	square	27000	0	27000
Water	z-shape	27000	0	24150
Water	z-shape	27000	0	27000
Water	square	27000	0	26550
Water	zigzag	27000	0	27000
Water	z-shape	27000	0	0
Water	z-shape	27000	0	19500
Water	zigzag	27000	0	0
Water	square	27000	0	26040
Water	zigzag	27000	0	17250
Water	square	27000	0	27000
Water	z-shape	27000	0	0
Water	zigzag	27000	0	12180
Water	zigzag	27000	0	14100
Water	square	27000	0	2450
Water	z-shape	27000	0	27000
Water	z-shape	27000	0	18150
Water	square	27000	0	27000
Water	square	27000	0	27000
Water	square	27000	0	0
Water	zigzag	27000	0	27000
Water	z-shape	27000	0	24360
Water	square	27000	0	27000
Water	zigzag	27000	0	10950
Water	z-shape	27000	0	27000
Water	z-shape	27000	0	27000
Water	zigzag	27000	0	1650
Water	zigzag	27000	0	26950
Malt	square	27000	0	0
Malt	zigzag	27000	0	18900
Malt	square	27000	0	20580
Malt	square	27000	0	19950
Malt	z-shape	27000	0	27000
Malt	zigzag	27000	0	17100
Malt	z-shape	27000	0	27000
Malt	zigzag	27000	0	27000
Malt	square	27000	0	0
Malt	z-shape	27000	0	735
Malt	z-shape	27000	0	0
Malt	square	27000	0	20850
Malt	zigzag	27000	0	27000
Malt	z-shape	27000	0	0
Malt	z-shape	27000	0	13650
Malt	zigzag	27000	0	19200
Malt	square	27000	0	27000
Malt	zigzag	27000	0	27000
Malt	square	27000	0	26550
Malt	z-shape	27000	0	27000
Malt	zigzag	27000	0	27000
Malt	zigzag	27000	0	25800
Malt	square	27000	0	27000
Malt	z-shape	27000	0	27000
Malt	z-shape	27000	0	27000
Malt	square	27000	0	21000
Malt	square	27000	0	27000
Malt	square	27000	0	27000
Malt	zigzag	27000	0	24000
Malt	z-shape	27000	0	27000
Malt	square	27000	0	27000
Malt	zigzag	27000	0	26250
Malt	z-shape	27000	0	27000
Malt	z-shape	27000	0	27000
Malt	zigzag	27000	0	27000
Malt	zigzag	27000	0	25200
Malt	square	27000	23275	19355
Malt	zigzag	27000	20370	0
Malt	square	27000	150	0
Malt	square	27000	22050	0
Malt	z-shape	27000	3570	0
Malt	zigzag	27000	10200	0
Malt	z-shape	27000	9800	27000
Malt	zigzag	27000	1890	7350
Malt	square	27000	2520	27000
Malt	z-shape	27000	2400	0
Malt	z-shape	27000	6125	27000
Malt	square	27000	2940	27000
Malt	zigzag	27000	8700	0
Malt	z-shape	27000	4165	27000
Malt	z-shape	27000	22680	27000
Malt	zigzag	27000	7950	0
Malt	square	27000	4410	27000
Malt	zigzag	27000	4200	11340
Malt	square	27000	9030	27000
Malt	z-shape	27000	2850	0
Malt	zigzag	27000	6125	27000
Malt	zigzag	27000	3990	27000
Malt	square	27000	2700	21900
Malt	z-shape	27000	4165	27000
Malt	z-shape	27000	8400	9660
Malt	square	27000	1350	4950
Malt	square	27000	16905	27000
Malt	square	27000	7140	27000
Malt	zigzag	27000	5250	18900
Malt	z-shape	27000	4950	25350
Malt	square	27000	13230	27000
Malt	zigzag	27000	1470	630
Malt	z-shape	27000	4950	14550
Malt	z-shape	27000	4410	24990
Malt	zigzag	27000	10920	27000
Malt	zigzag	27000	6450	0
Air	square	0	0	0
Air	zigzag	0	0	0
Air	square	0	0	0
Air	square	0	150	0
Air	z-shape	0	0	0
Air	zigzag	0	0	0
Air	z-shape	0	0	0
Air	zigzag	0	367.5	0
Air	square	0	0	0
Air	z-shape	0	0	0
Air	z-shape	0	0	0
Air	square	0	0	0
Air	zigzag	0	0	0
Air	z-shape	0	0	0
Air	z-shape	0	0	0
Air	zigzag	0	0	0
Air	square	0	0	0
Air	zigzag	0	0	0
Air	square	0	0	0
Air	z-shape	0	0	0
Air	zigzag	0	980	0
Air	zigzag	0	0	0
Air	square	0	0	0
Air	z-shape	0	450	0
Air	z-shape	0	0	0
Air	square	0	0	0
Air	square	0	0	0
Air	square	0	0	0
Air	zigzag	0	0	0
Air	z-shape	0	0	0
Air	square	0	245	0
Air	zigzag	0	0	0
Air	z-shape	0	0	0
Air	z-shape	0	0	0
Air	zigzag	0	0	0
Air	zigzag	0	0	0
Air	square	0	0	0
Air	zigzag	0	0	0
Air	square	0	0	0
Air	square	0	0	0
Air	z-shape	0	0	0
Air	zigzag	0	0	0
Air	z-shape	0	0	0
Air	zigzag	0	0	0
Air	square	0	0	0
Air	z-shape	0	0	0
Air	z-shape	0	0	0
Air	square	0	0	0
Air	zigzag	0	0	0
Air	z-shape	0	0	0
Air	z-shape	0	0	0
Air	zigzag	0	0	0
Air	square	0	0	0
Air	zigzag	0	0	0
Air	square	0	0	0
Air	z-shape	0	0	0
Air	zigzag	0	0	0
Air	zigzag	0	0	0
Air	square	0	0	0
Air	z-shape	0	0	0
Air	z-shape	0	0	0
Air	square	0	0	0
Air	square	0	0	0
Air	square	0	0	0
Air	zigzag	0	0	0
Air	z-shape	0	0	0
Air	square	0	0	0
Air	zigzag	13965	0	0
Air	z-shape	15120	0	0
Air	z-shape	0	0	0
Air	zigzag	27000	0	0
Air	zigzag	4200	0	0
Fig 2 g
chip FH	channel type	fungi
1	zig	18000
1	zig	15750
1	zig	17100
1	zig	16950
1	zig	15675
1	zig	14100
1	zig	27450
1	zig	27000
1	zig	27450
1	zig	0
1	zig	27450
1	zig	0
1	squ	2730
1	squ	9870
1	squ	0
1	squ	1890
1	squ	1365
1	squ	6300
1	squ	12915
1	squ	420
1	squ	0
1	squ	3360
1	squ	5460
1	squ	9660
1	z	3675
1	z	1225
1	z	1347.5
1	z	4042.5
1	z	9432.5
1	z	6982.5
1	z	2082.5
1	z	2082.5
1	z	0
1	z	1225
1	z	6370
1	z	0
2	zig	27450
2	zig	27450
2	zig	27450
2	zig	20250
2	zig	27450
2	zig	25350
2	zig	27450
2	zig	23250
2	zig	19500
2	zig	13500
2	zig	20850
2	zig	7950
2	squ	29400
2	squ	26040
2	squ	17430
2	squ	15960
2	squ	16590
2	squ	34860
2	squ	18270
2	squ	19530
2	squ	18060
2	squ	9660
2	squ	19320
2	squ	9975
2	z	12985
2	z	12250
2	z	15925
2	z	14945
2	z	14700
2	z	15925
2	z	5145
2	z	14945
2	z	17395
2	z	3430
2	z	4900
2	z	5145

## Sheet: Fig 3
channel pair	Medium	Hyphae	Bacteria	diamond number
a	liquid	no	0	1
a	liquid	no	6	2
a	liquid	no	2	3
a	liquid	no	15	4
a	liquid	no	21	5
a	liquid	no	30	6
a	liquid	no	36	7
a	liquid	no	26	8
a	liquid	no	31	9
a	liquid	no	29	10
a	liquid	no	12	11
a	liquid	no	26	12
a	liquid	no	7	13
a	liquid	no	15	14
a	air	no	1	15
a	air	no	0	16
a	air	no	0	17
a	air	no	0	18
a	air	no	0	19
a	air	no	0	20
a	air	no	28	21
a	air	no	31	22
a	air	no	33	23
a	air	no	6	24
a	air	no	3	25
a	air	no	1	26
a	air	no	2	27
a	air	no	23	28
a	air	no	2	29
a	air	no	4	30
a	air	no	11	31
a	air	no	6	32
a	air	no	3	33
a	liquid	yes	57	1
a	liquid	yes	25	2
a	air	yes	4	3
a	air	yes	2	4
a	air	yes	7	5
a	liquid	yes	18	6
a	liquid	yes	22	7
a	liquid	yes	36	8
a	liquid	yes	28	9
a	liquid	yes	170	10
a	liquid	yes	250	11
a	liquid	yes	210	12
a	liquid	yes	230	13
a	liquid	yes	230	14
a	liquid	yes	190	15
a	liquid	yes	190	16
a	liquid	yes	130	17
a	air	yes	0	18
a	air	no	0	19
a	air	no	0	20
a	air	no	0	21
a	air	no	0	22
a	air	no	0	23
a	air	no	0	24
a	air	no	0	25
a	air	no	6	26
a	air	no	8	27
a	air	no	6	28
a	air	no	0	29
a	air	no	0	30
a	air	no	1	31
a	air	no	0	32
a	air	no	0	33
b	liquid	yes	5	1
b	liquid	yes	8	2
b	liquid	yes	14	3
b	liquid	yes	25	4
b	liquid	yes	16	5
b	liquid	yes	55	6
b	liquid	yes	58	7
b	liquid	yes	2	8
b	liquid	yes	1	9
b	liquid	yes	0	10
b	liquid	yes	0	11
b	liquid	yes	0	12
b	liquid	yes	0	13
b	liquid	yes	0	14
b	liquid	yes	2	15
b	liquid	yes	0	16
b	liquid	yes	0	17
b	liquid	yes	0	18
b	liquid	yes	0	19
b	liquid	yes	0	20
b	liquid	yes	0	21
b	liquid	yes	0	22
b	liquid	yes	0	23
b	liquid	yes	0	24
b	liquid	yes	0	25
b	liquid	yes	0	26
b	liquid	yes	0	27
b	liquid	no	0	28
b	liquid	no	0	29
b	liquid	no	0	30
b	liquid	yes	0	31
b	liquid	yes	0	32
b	liquid	yes	0	33
b	liquid	no	5	1
b	liquid	no	15	2
b	liquid	no	9	3
b	liquid	no	0	4
b	liquid	no	0	5
b	liquid	no	0	6
b	liquid	no	0	7
b	liquid	no	0	8
b	liquid	no	0	9
b	liquid	no	0	10
b	liquid	no	0	11
b	liquid	no	0	12
b	liquid	no	0	13
b	liquid	no	0	14
b	liquid	no	1	15
b	liquid	no	0	16
b	liquid	no	0	17
b	liquid	no	0	18
b	liquid	no	0	19
b	liquid	no	0	20
b	liquid	no	0	21
b	liquid	no	0	22
b	liquid	no	0	23
b	liquid	no	0	24
b	liquid	no	0	25
b	liquid	no	0	26
b	liquid	no	0	27
b	liquid	no	0	28
b	liquid	no	0	29
b	liquid	no	0	30
b	liquid	no	0	31
b	liquid	no	0	32
b	liquid	no	0	33
c	liquid	yes	7	1
c	liquid	yes	9	2
c	liquid	yes	6	3
c	liquid	yes	1	4
c	liquid	yes	1	5
c	liquid	yes	0	6
c	liquid	yes	4	7
c	liquid	yes	1	8
c	liquid	yes	25	9
c	liquid	yes	37	10
c	liquid	yes	45	11
c	liquid	yes	32	12
c	liquid	yes	39	13
c	liquid	yes	33	14
c	liquid	yes	12	15
c	air	yes	0	16
c	air	yes	0	17
c	air	yes	0	18
c	air	yes	0	19
c	air	yes	0	20
c	air	yes	0	21
c	air	no	0	22
c	air	no	0	23
c	air	no	0	24
c	air	no	0	25
c	air	no	0	26
c	air	no	0	27
c	air	no	0	28
c	air	no	0	29
c	air	no	0	30
c	air	no	0	31
c	air	no	0	32
c	air	no	0	33
c	liquid	no	1	1
c	liquid	no	3	2
c	liquid	no	2	3
c	liquid	no	3	4
c	liquid	no	9	5
c	liquid	no	5	6
c	liquid	no	11	7
c	liquid	no	3	8
c	liquid	no	2	9
c	liquid	no	6	10
c	liquid	no	4	11
c	liquid	no	5	12
c	air	no	0	13
c	air	no	0	14
c	air	no	0	15
c	air	no	1	16
c	air	no	0	17
c	air	no	0	18
c	air	no	0	19
c	air	no	0	20
c	air	no	0	21
c	air	no	0	22
c	air	no	0	23
c	air	no	0	24
c	air	no	0	25
c	air	no	0	26
c	air	no	0	27
c	air	no	0	28
c	air	no	0	29
c	air	no	0	30
c	air	no	1	31
c	air	no	0	32
c	air	no	0	33
d	liquid	yes	26	1
d	liquid	yes	11	2
d	liquid	yes	8	3
d	liquid	yes	14	4
d	liquid	yes	3	5
d	liquid	yes	52	6
d	liquid	yes	54	7
d	liquid	yes	32	8
d	liquid	yes	28	9
d	liquid	yes	21	10
d	liquid	yes	31	11
d	liquid	yes	6	12
d	liquid	yes	9	13
d	liquid	yes	16	14
d	liquid	yes	4	15
d	liquid	yes	22	16
d	liquid	yes	13	17
d	liquid	yes	29	18
d	liquid	yes	61	19
d	liquid	yes	42	20
d	air	yes	3	21
d	air	yes	1	22
d	air	yes	0	23
d	air	yes	0	24
d	air	yes	0	25
d	air	yes	2	26
d	air	yes	0	27
d	air	no	0	28
d	air	no	0	29
d	air	no	0	30
d	air	no	0	31
d	air	no	0	32
d	air	no	0	33
d	liquid	no	5	1
d	liquid	no	4	2
d	liquid	no	8	3
d	liquid	no	17	4
d	liquid	no	12	5
d	liquid	no	20	6
d	liquid	no	16	7
d	liquid	no	15	8
d	liquid	no	18	9
d	air	no	0	10
d	air	no	0	11
d	air	no	0	12
d	air	no	0	13
d	air	no	0	14
d	air	no	0	15
d	air	no	0	16
d	air	no	0	17
d	air	no	4	18
d	air	no	0	19
d	air	no	0	20
d	air	no	10	21
d	air	no	1	22
d	air	no	0	23
d	air	no	1	24
d	air	no	7	25
d	air	no	11	26
d	air	no	5	27
d	air	no	1	28
d	air	no	5	29
d	air	no	9	30
d	air	no	7	31
d	air	no	4	32
d	air	no	3	33

## Sheet: Fig 4a, c
chip replicate	days after inoc	diamond channel	hyph presence	max dist hyph [mm]	max dist bact [mm]	max dist prot [mm]	max dist liquid [mm]
1	6	1	n	0	0	0	0
1	6	2	n	0	0	0	0
1	6	3	n	0	0	0	0
1	6	4	n	0	0	0	0
1	6	5	n	0	0	0	0
1	6	6	n	0	0	0	0
1	6	7	n	0	0	0	0
1	6	8	n	0	0	0	0
1	6	9	n	0	0	0	0
1	6	10	n	0	0	0	0
1	6	11	n	0	0	0	0
1	6	12	n	0	0	0	0
1	6	13	n	0	0	0	0
1	6	14	n	0	0	0	0
1	6	15	n	0	0	0	0
1	6	16	n	0	0	0	0
1	6	17	n	0	0	0	0
1	6	18	n	0	0	0	0
1	6	19	n	0	0	0	0
1	6	20	n	0	0	0	0
1	6	21	n	0	0	0	0
1	6	22	n	0	0	0	0
1	6	23	n	0	0	0	0
1	6	24	n	0	0	0	0
1	6	25	n	0	0	0	0
1	6	26	n	0	0	0	0
1	6	27	n	0	0	0	0
1	6	28	n	0	0	0	0
1	6	29	n	0	0	0	0
1	6	30	n	0	0	0	0
1	6	31	n	0	0	0	0
1	6	32	n	0	0	0	0
1	6	33	n	0	0	0	0
1	6	34	n	0	0	0	0
1	6	35	y	0	0	0	0
1	6	36	n	0	0	0	0
1	8	1	n	0	0	0	0
1	8	2	n	0	0	0	0
1	8	3	n	0	0	0	0
1	8	4	n	0	0	0	0
1	8	5	y	0.475	0	0	0
1	8	6	n	0	0	0	0
1	8	7	n	0	0	0	0
1	8	8	n	0	0	0	0
1	8	9	n	0	0	0	0
1	8	10	n	0	0	0	0
1	8	11	n	0	0	0	0
1	8	12	n	0	0	0	0
1	8	13	n	0	0	0	0
1	8	14	n	0	0	0	0
1	8	15	n	0	0	0	0
1	8	16	n	0	0	0	0
1	8	17	n	0	0	0	0
1	8	18	n	0	0	0	0
1	8	19	n	0	0	0	0
1	8	20	n	0	0	0	0
1	8	21	n	0	0	0	0
1	8	22	n	0	0	0	0
1	8	23	n	0	0	0	0
1	8	24	n	0	0	0	0
1	8	25	n	0	0	0	0
1	8	26	n	0	0	0	0
1	8	27	n	0	0	0	0
1	8	28	n	0	0	0	0
1	8	29	n	0	0	0	0
1	8	30	n	0	0	0	0
1	8	31	n	0	0	0	0
1	8	32	n	0	0	0	0
1	8	33	n	0	0	0	0
1	8	34	n	0	0	0	0
1	8	35	n	0	0	0	0
1	8	36	n	0	0	0	0
1	10	1	n	0	0	0	0
1	10	2	n	0	0	0	0
1	10	3	n	0	0	0	0
1	10	4	n	0	0	0	0
1	10	5	y	1.575	0	0	0
1	10	6	n	0	0	0	0
1	10	7	n	0	0	0	0
1	10	8	n	0	0	0	0
1	10	9	n	0	0	0	0
1	10	10	n	0	0	0	0
1	10	11	n	0	0	0	0
1	10	12	n	0	0	0	0
1	10	13	n	0	0	0	0
1	10	14	n	0	0	0	0
1	10	15	n	0	0	0	0
1	10	16	n	0	0	0	0
1	10	17	n	0	0	0	0
1	10	18	n	0	0	0	0
1	10	19	n	1.025	0	0	0
1	10	20	n	0	0	0	0
1	10	21	n	0	0	0	0
1	10	22	n	0	0	0	0
1	10	23	n	0	0	0	0
1	10	24	n	0	0	0	0
1	10	25	n	2.675	0	0	0
1	10	26	n	0	0	0	0
1	10	27	n	0	0	0	0
1	10	28	n	0	0	0	0
1	10	29	n	0	0	0	0
1	10	30	n	0	0	0	0
1	10	31	n	0	0	0	0
1	10	32	n	0	0	0	0
1	10	33	n	0	0	0	0
1	10	34	n	0	0	0	0
1	10	35	y	0.475	0	0	0
1	10	36	y	2.125	0	0	0
1	12	1	n	0	0	0	1.025
1	12	2	n	0	0	0	1.575
1	12	3	n	0	0	0	1.025
1	12	4	n	0	0	0	0.475
1	12	5	y	1.575	0	0	0
1	12	6	n	0	0	0	0.475
1	12	7	n	0	0	0	0.475
1	12	8	n	0	0	0	1.025
1	12	9	n	0	0	0	0.475
1	12	10	n	0	0	0	0.475
1	12	11	y	1.575	0	0	0
1	12	12	n	0	0	0	1.025
1	12	13	n	0	0	0	1.025
1	12	14	n	0	0	0	0.475
1	12	15	n	0	0	0	0.475
1	12	16	y	2.125	0	0	0.475
1	12	17	n	0	0	0	0.475
1	12	18	n	0	0	0	0.475
1	12	19	y	1.575	0	0	0.475
1	12	20	n	0	0	0	0.475
1	12	21	n	0	0	0	0
1	12	22	n	0	0	0	0
1	12	23	y	3.225	0	0	0
1	12	24	y	4.325	0	0	0
1	12	25	y	2.125	0	0	0
1	12	26	n	0	0	0	0
1	12	27	n	0	0	0	0
1	12	28	n	0	0	0	0
1	12	29	n	0	0	0	0
1	12	30	n	0	0	0	0
1	12	31	n	0	0	0	0
1	12	32	n	0	0	0	0
1	12	33	n	0	0	0	0
1	12	34	n	0	0	0	0
1	12	35	y	2.125	0	0	0.475
1	12	36	y	2.675	0	0	0
1	20	1	n	0	0	0	2.125
1	20	2	y	5.425	1.025	1.025	1.575
1	20	3	n	0	0	0	2.675
1	20	4	n	0	1.025	1.025	2.675
1	20	5	y	1.575	0	0	2.125
1	20	6	n	0	0	0	3.775
1	20	7	n	0	0	0	2.675
1	20	8	n	0	1.575	0	3.225
1	20	9	n	0	3.775	3.225	3.775
1	20	10	n	0	0	0	3.225
1	20	11	y	5.425	0	0	0
1	20	12	n	0	0	0	2.125
1	20	13	n	0	0	0	2.125
1	20	14	n	0	0	0	2.125
1	20	15	y	8.175	1.025	0	2.125
1	20	16	y	4.875	0	0	2.125
1	20	17	y	3.775	0	0	1.025
1	20	18	n	0	0	0	2.675
1	20	19	y	4.875	0	0	1.025
1	20	20	n	0	0	0	3.775
1	20	21	y	1.025	0	0	2.675
1	20	22	n	0	0	0	2.675
1	20	23	y	5.425	0	0	1.575
1	20	24	y	5.425	1.025	0	1.025
1	20	25	y	8.175	0.475	0	1.575
1	20	26	n	0	0	0	2.675
1	20	27	n	0	0	0	3.225
1	20	28	n	0	0	0	4.325
1	20	29	n	0	0	0	4.325
1	20	30	n	0	0	0	3.225
1	20	31	y	0.475	0	0	2.675
1	20	32	y	0.475	0	0	3.775
1	20	33	y	0.475	0	0	3.775
1	20	34	y	3.225	0	0	3.775
1	20	35	y	5.425	0	0	1.025
1	20	36	y	3.225	0	0	1.575
1	28	1	n	0	0	0	3.225
1	28	2	y	10.925	0	1.575	2.675
1	28	3	n	0	0	0	3.225
1	28	4	n	0	0	0	3.225
1	28	5	y	2.125	0	0	3.225
1	28	6	n	0	0	0	4.325
1	28	7	n	0	0	0	4.325
1	28	8	n	0	0	3.775	3.225
1	28	9	n	0	0	2.675	3.775
1	28	10	n	0	0	0	4.325
1	28	11	y	8.175	0.475	0	0
1	28	12	n	0	0	0	2.675
1	28	13	n	0	0	0	2.675
1	28	14	n	0	0	0	2.675
1	28	15	y	8.175	0	1.025	1.575
1	28	16	y	8.175	0	0	2.675
1	28	17	y	10.925	0	1.025	2.675
1	28	18	y	0.475	0.475	0	2.675
1	28	19	y	10.925	0	0	2.125
1	28	20	n	0	0	0	5.425
1	28	21	y	2.675	1.025	0	3.775
1	28	22	n	0	0.475	0	3.775
1	28	23	y	5.425	0.475	0	1.575
1	28	24	y	5.425	1.575	0	2.675
1	28	25	y	10.925	0.475	0	0.475
1	28	26	n	0	0.475	0	2.675
1	28	27	n	0	0	0	3.225
1	28	28	n	0	0	0	4.325
1	28	29	y	5.425	0	0	4.875
1	28	30	n	0	0	0	3.775
1	28	31	y	2.125	0	0	3.775
1	28	32	y	2.125	0	0	4.325
1	28	33	y	1.025	0	1.025	1.575
1	28	34	y	3.225	0	0	1.025
1	28	35	y	5.425	0	0	2.125
1	28	36	y	3.225	0	0	2.675
2	6	1	n	0	0	0	0
2	6	2	y	3.225	0	0	0
2	6	3	y	1.575	0	0	0.475
2	6	4	n	0	0	0	0
2	6	5	y	1.575	0	0	0
2	6	6	n	0	0	0	0
2	6	7	n	0	0	0	0
2	6	8	n	0	0	0	0
2	6	9	n	0	0	0	0
2	6	10	y	0.475	0	0	0
2	6	11	y	0.475	0	0	0
2	6	12	n	0	0	0	0
2	6	13	y	1.025	0	0	1.025
2	6	14	n	0	0	0	0
2	6	15	n	0	0	0	0
2	6	16	n	0	0	0	0
2	6	17	n	0	0	0	0
2	6	18	n	0	0	0	0
2	6	19	n	0	0	0	0
2	6	20	n	0	0	0	0
2	6	21	n	0	0	0	0
2	6	22	n	0	0	0	0
2	6	23	y	1.575	0	0	0
2	6	24	n	0	0	0	0
2	6	25	n	0	0	0	0
2	6	26	n	0	0	0	0
2	6	27	n	0	0	0	0
2	6	28	n	0	0	0	0
2	6	29	n	0	0	0	0
2	6	30	y	1.575	0	0	0
2	6	31	n	0	0	0	0
2	6	32	n	0	0	0	0
2	6	33	n	0	0	0	0
2	6	34	y	2.675	0	0	0
2	6	35	n	0	0	0	0
2	6	36	n	0	0	0	0
2	8	1	y	2.125	0	0	0
2	8	2	y	5.425	0	0	0
2	8	3	y	4.325	0.475	0.475	0.475
2	8	4	n	0	0	0	1.025
2	8	5	y	2.675	0	0	0.475
2	8	6	y	3.225	0.475	0	0.475
2	8	7	y	1.025	0	0	0.475
2	8	8	n	0	0.475	0	0.475
2	8	9	n	0	0	0	0
2	8	10	y	3.775	0	0	0.475
2	8	11	y	0.475	0	0	0
2	8	12	y	0.475	0	0	0
2	8	13	y	2.675	0	0	0
2	8	14	y	0.475	0	0	0
2	8	15	n	0	0	0	0
2	8	16	n	0	0	0	0
2	8	17	y	1.025	0	0	0
2	8	18	y	1.025	0	0	1.025
2	8	19	y	1.575	0.475	0	0.475
2	8	20	y	2.675	0	0	0
2	8	21	n	0	0	0	0
2	8	22	n	0	0	0	0.475
2	8	23	y	4.325	0	0	0.475
2	8	24	n	0	0	0	0
2	8	25	y	2.125	0	0	0.475
2	8	26	n	0	0	0	0.475
2	8	27	y	1.575	0	0	0
2	8	28	n	0	0	0	0
2	8	29	n	0	0	0	0
2	8	30	y	5.425	0	0	0
2	8	31	n	0	0	0	0
2	8	32	n	0	0	0	0
2	8	33	n	0	0	0	0
2	8	34	y	5.425	0	0	0
2	8	35	n	0	0	0	0
2	8	36	y	3.775	0	0	0
2	10	1	y	4.325	0	0	0
2	10	2	y	10.925	0	0	0
2	10	3	y	5.425	0.475	0	0.475
2	10	4	n	0	0	0	2.125
2	10	5	y	5.425	0	0	2.125
2	10	6	y	4.875	0.475	0	0.475
2	10	7	y	3.775	0	0	1.025
2	10	8	y	0.475	0.475	0	2.125
2	10	9	n	0	0	0	1.575
2	10	10	y	8.175	1.025	0	2.125
2	10	11	y	0.475	0	0	1.575
2	10	12	y	2.675	1.025	0	2.125
2	10	13	y	3.775	0	0	1.025
2	10	14	y	1.025	0	0	3.225
2	10	15	n	0	0	0	3.225
2	10	16	y	2.675	0.475	0.475	3.225
2	10	17	y	2.675	0	0	2.125
2	10	18	y	3.225	0	0	2.125
2	10	19	y	3.775	0	0	1.575
2	10	20	y	5.425	0	0	2.125
2	10	21	n	0	0.475	0	2.675
2	10	22	n	0	0.475	0	2.125
2	10	23	y	5.425	0.475	0	0.475
2	10	24	n	0	0	0	1.575
2	10	25	y	4.875	0	0	1.575
2	10	26	n	0	0	0	1.575
2	10	27	y	2.675	0	0	1.025
2	10	28	n	0	0	0	1.025
2	10	29	n	0	0	0	1.025
2	10	30	y	8.175	0	0	0.475
2	10	31	n	0	0	0	0.475
2	10	32	n	0	0	0	0.475
2	10	33	n	0	0	0	0.475
2	10	34	y	10.925	0	0	0.475
2	10	35	n	0	0	0	0.475
2	10	36	y	5.425	0	0	0
2	12	1	y	5.425	0	0	0
2	12	2	y	10.925	0	0	0
2	12	3	y	10.925	0	0	0
2	12	4	n	0	0	0	3.225
2	12	5	y	8.175	0.475	0	2.675
2	12	6	y	4.875	0.475	0	1.575
2	12	7	y	5.425	0	0	1.575
2	12	8	y	1.025	0	0	2.675
2	12	9	n	0	0	0	2.675
2	12	10	y	10.925	1.025	1.025	2.125
2	12	11	y	0.475	0	0	2.675
2	12	12	y	3.775	2.125	0	4.325
2	12	13	y	4.875	0.475	0	2.125
2	12	14	y	1.575	0	0	4.875
2	12	15	n	0	0	0	4.325
2	12	16	y	3.225	0.475	0	4.325
2	12	17	y	3.225	0	0	2.675
2	12	18	y	3.775	0	0	2.125
2	12	19	y	4.325	0.475	0	2.125
2	12	20	y	5.425	0	0	2.125
2	12	21	n	0	0.475	0.475	3.225
2	12	22	n	0	0	0	3.225
2	12	23	y	8.175	0	0.475	0.475
2	12	24	n	0	0	0.475	2.675
2	12	25	y	5.425	0.475	0.475	2.125
2	12	26	n	0	0	0	3.775
2	12	27	y	3.225	0	1.025	2.125
2	12	28	n	0	0	0	2.675
2	12	29	n	0	0	0	3.775
2	12	30	y	10.925	0	0	3.225
2	12	31	n	0	0	0	2.675
2	12	32	n	0	0	0	3.775
2	12	33	n	0	0	0	2.675
2	12	34	y	10.925	0	0	1.575
2	12	35	y	1.025	0	0	3.225
2	12	36	y	10.925	0	0	1.575
2	28	1	y	5.425	0	0	8.175
2	28	2	y	10.925	1.575	0	5.425
2	28	3	y	10.925	3.225	2.125	8.175
2	28	4	n	0	10.925	0	10.925
2	28	5	y	5.425	1.575	0	10.925
2	28	6	y	5.425	1.575	1.025	10.925
2	28	7	y	10.925	0.475	0	8.175
2	28	8	y	2.125	0	0	10.925
2	28	9	n	0	4.325	0.475	10.925
2	28	10	y	10.925	2.125	2.675	10.925
2	28	11	y	1.025	0	0	10.925
2	28	12	y	5.425	2.125	0	10.925
2	28	13	y	5.425	0.475	0	10.925
2	28	14	n	0	2.675	2.675	10.925
2	28	15	n	0	0.475	0	10.925
2	28	16	y	5.425	2.125	0	10.925
2	28	17	y	4.325	3.225	0	10.925
2	28	18	y	5.425	1.025	0	10.925
2	28	19	y	4.875	1.025	1.025	10.925
2	28	20	y	8.175	0.475	0	10.925
2	28	21	n	0	0.475	0.475	10.925
2	28	22	n	0	0.475	0	10.925
2	28	23	y	10.925	1.575	1.025	10.925
2	28	24	n	0	0.475	0	10.925
2	28	25	y	5.425	1.575	0	10.925
2	28	26	n	0	3.225	3.775	10.925
2	28	27	y	5.425	0	1.025	10.925
2	28	28	n	0	10.925	0	10.925
2	28	29	n	0	10.925	2.125	10.925
2	28	30	y	10.925	3.775	0	10.925
2	28	31	n	0	1.025	0	10.925
2	28	32	n	0	2.125	5.425	10.925
2	28	33	n	0	5.425	0	10.925
2	28	34	y	10.925	0.475	0	10.925
2	28	35	y	8.175	0	0	10.925
2	28	36	y	10.925	1.025	0	8.175
3	6	1	n	0	0	0	0
3	6	2	n	0	0	0	0
3	6	3	y	0.475	0	0	0
3	6	4	n	0	0	0	0
3	6	5	y	0.475	0	0	0
3	6	6	y	0.475	0	0	0
3	6	7	n	0	0	0	0
3	6	8	n	0	0	0	0
3	6	9	y	1.025	0	0	0
3	6	10	y	0.475	0	0	0
3	6	11	n	0	0	0	0
3	6	12	n	0	0	0	0
3	6	13	n	0	0	0	0
3	6	14	n	0	0	0	0
3	6	15	n	0	0	0	0
3	6	16	n	0	0	0	0
3	6	17	n	0	0	0	0
3	6	18	n	0	0	0	0
3	6	19	n	0	0	0	0
3	6	20	n	0	0	0	0
3	6	21	n	0	0	0	0
3	6	22	n	0	0	0	0
3	6	23	n	0	0	0	0
3	6	24	n	0	0	0	0
3	6	25	n	0	0	0	0
3	6	26	n	0	0	0	0
3	6	27	n	0	0	0	0
3	6	28	n	0	0	0	0
3	6	29	n	0	0	0	0
3	6	30	n	0	0	0	0
3	6	31	n	0	0	0	0
3	6	32	n	0	0	0	0
3	6	33	n	0	0	0	0
3	6	34	n	0	0	0	0
3	6	35	n	0	0	0	0
3	6	36	n	0	0	0	0
3	8	1	y	1.025	0	0	0
3	8	2	y	1.575	0	0	0
3	8	3	y	1.025	0	0	0
3	8	4	n	0	0	0	0
3	8	5	y	0.475	0	0	0
3	8	6	y	5.425	0	0	0
3	8	7	n	0	0	0	0
3	8	8	y	2.125	0	0	0
3	8	9	y	0.475	0	0	0
3	8	10	y	0.475	0	0	0.475
3	8	11	n	0	0	0	0
3	8	12	n	0	0	0	0
3	8	13	n	0	0	0	0
3	8	14	n	0	0	0	0
3	8	15	n	0	0	0	0
3	8	16	n	0	0	0	0
3	8	17	n	0	0	0	0
3	8	18	n	0	0	0	0
3	8	19	n	0	0	0	0
3	8	20	n	0	0	0	0
3	8	21	n	0	0	0	0
3	8	22	n	0	0	0	0
3	8	23	n	0	0	0	0
3	8	24	n	0	0	0	0
3	8	25	n	0	0	0	0
3	8	26	n	0	0	0	0
3	8	27	n	0	0	0	0
3	8	28	n	0	0	0	0
3	8	29	n	0	0	0	0
3	8	30	n	0	0	0	0
3	8	31	n	0	0	0	0
3	8	32	n	0	0	0	0
3	8	33	n	0	0	0	0
3	8	34	n	0	0	0	0
3	8	35	n	0	0	0	0
3	8	36	n	0	0	0	0
3	10	1	y	4.325	0	0	0
3	10	2	y	4.325	0	0	0
3	10	3	y	2.125	0	0	0
3	10	4	y	1.575	0	0	1.575
3	10	5	y	2.125	0	0	0
3	10	6	y	3.225	0	0	0
3	10	7	y	1.575	0	0	1.575
3	10	8	y	3.225	0	0	0.475
3	10	9	y	1.025	0	0	1.575
3	10	10	y	1.025	0	0	1.575
3	10	11	y	1.025	0	0	0
3	10	12	y	0.475	0	0	1.025
3	10	13	y	1.025	0	0	1.025
3	10	14	n	0	0	0	0.475
3	10	15	y	0.475	0	0	0
3	10	16	n	0	0	0	0.475
3	10	17	n	0	0	0	1.025
3	10	18	n	0	0	0	1.025
3	10	19	n	0	0	0	0.475
3	10	20	n	0	0	0	1.575
3	10	21	n	0	0	0	0.475
3	10	22	n	0	0	0	1.025
3	10	23	n	0	0	0	1.025
3	10	24	n	0	0	0	0.475
3	10	25	n	0	0	0	0.475
3	10	26	n	0	0	0	0.475
3	10	27	n	0	0	0	0.475
3	10	28	n	0	0	0	0.475
3	10	29	n	0	0	0	0.475
3	10	30	n	0	0	0	0.475
3	10	31	n	0	0	0	0
3	10	32	n	0	0	0	0
3	10	33	n	0	0	0	0
3	10	34	n	0	0	0	0
3	10	35	n	0	0	0	0
3	10	36	n	0	0	0	0
3	12	1	y	5.425	0.475	0	3.225
3	12	2	y	5.425	0	0	2.125
3	12	3	y	3.775	1.025	0	3.775
3	12	4	y	3.775	0.475	0	2.125
3	12	5	y	3.225	0	0	1.025
3	12	6	y	5.425	0	0	0.475
3	12	7	y	3.775	0	0	1.575
3	12	8	y	5.425	0	0	2.125
3	12	9	y	2.675	0	0	3.225
3	12	10	n	0	0.475	0.475	3.775
3	12	11	n	0	0	0	3.775
3	12	12	n	0	0	0	2.675
3	12	13	y	2.675	0	0	3.225
3	12	14	y	2.125	0	0	2.675
3	12	15	y	2.125	0	0	2.675
3	12	16	y	1.575	0	0	2.675
3	12	17	y	1.575	0	0.475	2.675
3	12	18	y	1.575	0	0	2.125
3	12	19	n	0	0	0	2.675
3	12	20	n	0	0	1.575	3.775
3	12	21	n	0	0	0	2.125
3	12	22	y	2.125	0.475	0	2.675
3	12	23	n	0	0	0	1.575
3	12	24	n	0	0	0	1.025
3	12	25	n	0	0	0	1.025
3	12	26	n	0	0	0	1.025
3	12	27	n	0	0	0	1.025
3	12	28	y	0.475	0	0	1.575
3	12	29	n	0	0	0	1.025
3	12	30	n	0	0	0	1.025
3	12	31	n	0	0	0	1.025
3	12	32	n	0	0	0	1.025
3	12	33	n	0	0	0	1.025
3	12	34	n	0	0	0	1.025
3	12	35	n	0	0	0	0.475
3	12	36	n	0	0	0	0.475
3	20	1	y	10.925	4.875	0	5.425
3	20	2	y	10.925	3.225	0	10.925
3	20	3	y	10.925	0	0	10.925
3	20	4	y	4.325	4.875	1.025	10.925
3	20	5	y	10.925	4.875	0	10.925
3	20	6	y	4.325	8.175	0	10.925
3	20	7	y	4.325	8.175	0	10.925
3	20	8	y	10.925	8.175	0	8.175
3	20	9	y	10.925	3.775	1.575	10.925
3	20	10	y	4.325	5.425	0	10.925
3	20	11	y	4.325	8.175	0	10.925
3	20	12	y	4.875	4.875	0.475	10.925
3	20	13	y	3.775	8.175	1.025	10.925
3	20	14	y	8.175	4.325	0	10.925
3	20	15	y	4.875	0.475	0	10.925
3	20	16	y	8.175	0.475	0	10.925
3	20	17	y	3.225	2.125	0	10.925
3	20	18	y	2.675	4.325	0.475	10.925
3	20	19	n	0	3.775	1.025	10.925
3	20	20	n	0	2.125	1.025	10.925
3	20	21	y	1.025	0.475	1.025	10.925
3	20	22	y	5.425	0	0	8.175
3	20	23	n	0	0	0	8.175
3	20	24	n	0	0.475	0	8.175
3	20	25	n	0	0	0	8.175
3	20	26	n	0	0	0	8.175
3	20	27	n	0	0	0	8.175
3	20	28	y	2.125	0.475	0	8.175
3	20	29	n	0	3.225	2.675	8.175
3	20	30	n	0	5.425	0	8.175
3	20	31	n	0	0	0	5.425
3	20	32	n	0	0	0	5.425
3	20	33	n	0	0	0	5.425
3	20	34	n	0	0	0	5.425
3	20	35	n	0	0	0	5.425
3	20	36	n	0	0	0	4.875
3	28	1	y	10.925	5.425	0	10.925
3	28	2	y	10.925	5.425	3.225	10.925
3	28	3	y	10.925	0	0	10.925
3	28	4	y	3.775	5.425	0	10.925
3	28	5	y	10.925	4.875	0	10.925
3	28	6	y	10.925	5.425	0	10.925
3	28	7	y	1.025	3.225	0	10.925
3	28	8	y	10.925	4.875	0	10.925
3	28	9	y	10.925	5.425	0	10.925
3	28	10	y	3.775	8.175	0	10.925
3	28	11	y	3.775	8.175	0	10.925
3	28	12	n	0	4.875	3.225	10.925
3	28	13	n	0	4.875	0.475	10.925
3	28	14	y	10.925	5.425	0	10.925
3	28	15	y	10.925	4.325	0	10.925
3	28	16	y	10.925	0.475	0	10.925
3	28	17	n	0	4.325	0.475	10.925
3	28	18	y	4.325	3.775	0.475	10.925
3	28	19	n	0	1.025	4.875	10.925
3	28	20	y	1.025	3.775	1.025	10.925
3	28	21	y	3.775	1.025	0.475	10.925
3	28	22	y	8.175	0	0	10.925
3	28	23	n	0	0	0.475	10.925
3	28	24	n	0	2.125	0.475	10.925
3	28	25	n	0	0	0	10.925
3	28	26	n	0	8.175	0	10.925
3	28	27	n	0	0	0.475	10.925
3	28	28	y	3.775	0	1.025	10.925
3	28	29	n	0	5.425	0.475	10.925
3	28	30	n	0	5.425	0	10.925
3	28	31	n	0	0	0	10.925
3	28	32	n	0	5.425	1.025	10.925
3	28	33	n	0	0	0	10.925
3	28	34	n	0	0	0	10.925
3	28	35	n	0	0	0	10.925
3	28	36	n	0	0	0	10.925

## Sheet: Fig 4b
Days after inoc	Repl Chip	Diamond Row	Distance	Hyphae	Liquid [%]	Bacteria Number	Protist Number	bact pres/abs	protist pres/abs	liqu pres/abs
6	1	1	1	no	10	0	0	0	0	1
6	1	1	2	no	10	0	0	0	0	1
6	1	1	3	no	10	0	0	0	0	1
6	1	1	4	no	10	0	0	0	0	1
6	1	1	5	no	10	0	0	0	0	1
6	1	1	6	no	10	0	0	0	0	1
6	1	1	7	no	10	0	0	0	0	1
6	1	1	8	no	10	0	0	0	0	1
6	1	1	9	no	10	0	0	0	0	1
6	1	1	10	no	10	0	0	0	0	1
6	1	1	15	no	10	0	0	0	0	1
6	1	1	20	no	10	0	0	0	0	1
6	1	2	1	no	10	0	0	0	0	1
6	1	2	2	no	10	0	0	0	0	1
6	1	2	3	no	10	0	0	0	0	1
6	1	2	4	no	10	0	0	0	0	1
6	1	2	5	no	10	0	0	0	0	1
6	1	2	6	no	10	0	0	0	0	1
6	1	2	7	no	10	0	0	0	0	1
6	1	2	8	no	10	0	0	0	0	1
6	1	2	9	no	10	0	0	0	0	1
6	1	2	10	no	10	0	0	0	0	1
6	1	2	15	no	10	0	0	0	0	1
6	1	2	20	no	10	0	0	0	0	1
6	1	3	1	no	10	0	0	0	0	1
6	1	3	2	no	10	0	0	0	0	1
6	1	3	3	no	10	0	0	0	0	1
6	1	3	4	no	10	0	0	0	0	1
6	1	3	5	no	10	0	0	0	0	1
6	1	3	6	no	10	0	0	0	0	1
6	1	3	7	no	10	0	0	0	0	1
6	1	3	8	no	10	0	0	0	0	1
6	1	3	9	no	10	0	0	0	0	1
6	1	3	10	no	10	0	0	0	0	1
6	1	3	15	no	10	0	0	0	0	1
6	1	3	20	no	10	0	0	0	0	1
6	1	4	1	no	10	0	0	0	0	1
6	1	4	2	no	10	0	0	0	0	1
6	1	4	3	no	10	0	0	0	0	1
6	1	4	4	no	10	0	0	0	0	1
6	1	4	5	no	10	0	0	0	0	1
6	1	4	6	no	10	0	0	0	0	1
6	1	4	7	no	10	0	0	0	0	1
6	1	4	8	no	10	0	0	0	0	1
6	1	4	9	no	10	0	0	0	0	1
6	1	4	10	no	10	0	0	0	0	1
6	1	4	15	no	10	0	0	0	0	1
6	1	4	20	no	10	0	0	0	0	1
6	1	5	1	no	10	0	0	0	0	1
6	1	5	2	no	10	0	0	0	0	1
6	1	5	3	no	10	0	0	0	0	1
6	1	5	4	no	10	0	0	0	0	1
6	1	5	5	no	10	0	0	0	0	1
6	1	5	6	no	10	0	0	0	0	1
6	1	5	7	no	10	0	0	0	0	1
6	1	5	8	no	10	0	0	0	0	1
6	1	5	9	no	10	0	0	0	0	1
6	1	5	10	no	10	0	0	0	0	1
6	1	5	15	no	10	0	0	0	0	1
6	1	5	20	no	10	0	0	0	0	1
6	1	6	1	no	10	0	0	0	0	1
6	1	6	2	no	10	0	0	0	0	1
6	1	6	3	no	10	0	0	0	0	1
6	1	6	4	no	10	0	0	0	0	1
6	1	6	5	no	10	0	0	0	0	1
6	1	6	6	no	10	0	0	0	0	1
6	1	6	7	no	10	0	0	0	0	1
6	1	6	8	no	10	0	0	0	0	1
6	1	6	9	no	10	0	0	0	0	1
6	1	6	10	no	10	0	0	0	0	1
6	1	6	15	no	10	0	0	0	0	1
6	1	6	20	no	10	0	0	0	0	1
6	1	7	1	no	10	0	0	0	0	1
6	1	7	2	no	10	0	0	0	0	1
6	1	7	3	no	10	0	0	0	0	1
6	1	7	4	no	10	0	0	0	0	1
6	1	7	5	no	10	0	0	0	0	1
6	1	7	6	no	10	0	0	0	0	1
6	1	7	7	no	10	0	0	0	0	1
6	1	7	8	no	10	0	0	0	0	1
6	1	7	9	no	10	0	0	0	0	1
6	1	7	10	no	10	0	0	0	0	1
6	1	7	15	no	10	0	0	0	0	1
6	1	7	20	no	10	0	0	0	0	1
6	1	8	1	no	10	0	0	0	0	1
6	1	8	2	no	10	0	0	0	0	1
6	1	8	3	no	10	0	0	0	0	1
6	1	8	4	no	10	0	0	0	0	1
6	1	8	5	no	10	0	0	0	0	1
6	1	8	6	no	10	0	0	0	0	1
6	1	8	7	no	10	0	0	0	0	1
6	1	8	8	no	10	0	0	0	0	1
6	1	8	9	no	10	0	0	0	0	1
6	1	8	10	no	10	0	0	0	0	1
6	1	8	15	no	10	0	0	0	0	1
6	1	8	20	no	10	0	0	0	0	1
6	1	9	1	no	10	0	0	0	0	1
6	1	9	2	no	10	0	0	0	0	1
6	1	9	3	no	10	0	0	0	0	1
6	1	9	4	no	10	0	0	0	0	1
6	1	9	5	no	10	0	0	0	0	1
6	1	9	6	no	10	0	0	0	0	1
6	1	9	7	no	10	0	0	0	0	1
6	1	9	8	no	10	0	0	0	0	1
6	1	9	9	no	10	0	0	0	0	1
6	1	9	10	no	10	0	0	0	0	1
6	1	9	15	no	10	0	0	0	0	1
6	1	9	20	no	10	0	0	0	0	1
6	1	10	1	no	10	0	0	0	0	0
6	1	10	2	no	10	0	0	0	0	0
6	1	10	3	no	10	0	0	0	0	0
6	1	10	4	no	10	0	0	0	0	0
6	1	10	5	no	10	0	0	0	0	0
6	1	10	6	no	10	0	0	0	0	0
6	1	10	7	no	10	0	0	0	0	0
6	1	10	8	no	10	0	0	0	0	0
6	1	10	9	no	10	0	0	0	0	0
6	1	10	10	no	10	0	0	0	0	0
6	1	10	15	no	10	0	0	0	0	0
6	1	10	20	no	10	0	0	0	0	0
6	1	11	1	no	10	0	0	0	0	1
6	1	11	2	no	10	0	0	0	0	1
6	1	11	3	no	10	0	0	0	0	1
6	1	11	4	no	10	0	0	0	0	1
6	1	11	5	no	10	0	0	0	0	1
6	1	11	6	no	10	0	0	0	0	1
6	1	11	7	no	10	0	0	0	0	1
6	1	11	8	no	10	0	0	0	0	1
6	1	11	9	no	10	0	0	0	0	1
6	1	11	10	no	10	0	0	0	0	1
6	1	11	15	no	10	0	0	0	0	1
6	1	11	20	no	10	0	0	0	0	1
6	1	12	1	no	10	0	0	0	0	1
6	1	12	2	no	10	0	0	0	0	1
6	1	12	3	no	10	0	0	0	0	1
6	1	12	4	no	10	0	0	0	0	1
6	1	12	5	no	10	0	0	0	0	1
6	1	12	6	no	10	0	0	0	0	1
6	1	12	7	no	10	0	0	0	0	1
6	1	12	8	no	10	0	0	0	0	1
6	1	12	9	no	10	0	0	0	0	1
6	1	12	10	no	10	0	0	0	0	1
6	1	12	15	no	10	0	0	0	0	1
6	1	12	20	no	10	0	0	0	0	1
6	1	13	1	no	10	0	0	0	0	1
6	1	13	2	no	10	0	0	0	0	1
6	1	13	3	no	10	0	0	0	0	1
6	1	13	4	no	10	0	0	0	0	1
6	1	13	5	no	10	0	0	0	0	1
6	1	13	6	no	10	0	0	0	0	1
6	1	13	7	no	10	0	0	0	0	1
6	1	13	8	no	10	0	0	0	0	1
6	1	13	9	no	10	0	0	0	0	1
6	1	13	10	no	10	0	0	0	0	1
6	1	13	15	no	10	0	0	0	0	1
6	1	13	20	no	10	0	0	0	0	1
6	1	14	1	no	10	0	0	0	0	1
6	1	14	2	no	10	0	0	0	0	1
6	1	14	3	no	10	0	0	0	0	1
6	1	14	4	no	10	0	0	0	0	1
6	1	14	5	no	10	0	0	0	0	1
6	1	14	6	no	10	0	0	0	0	1
6	1	14	7	no	10	0	0	0	0	1
6	1	14	8	no	10	0	0	0	0	1
6	1	14	9	no	10	0	0	0	0	1
6	1	14	10	no	10	0	0	0	0	1
6	1	14	15	no	10	0	0	0	0	1
6	1	14	20	no	10	0	0	0	0	1
6	1	15	1	no	10	0	0	0	0	1
6	1	15	2	no	10	0	0	0	0	1
6	1	15	3	no	10	0	0	0	0	1
6	1	15	4	no	10	0	0	0	0	1
6	1	15	5	no	10	0	0	0	0	1
6	1	15	6	no	10	0	0	0	0	1
6	1	15	7	no	10	0	0	0	0	1
6	1	15	8	no	10	0	0	0	0	1
6	1	15	9	no	10	0	0	0	0	1
6	1	15	10	no	10	0	0	0	0	1
6	1	15	15	no	10	0	0	0	0	1
6	1	15	20	no	10	0	0	0	0	1
6	1	16	1	no	10	0	0	0	0	1
6	1	16	2	no	10	0	0	0	0	1
6	1	16	3	no	10	0	0	0	0	1
6	1	16	4	no	10	0	0	0	0	1
6	1	16	5	no	10	0	0	0	0	1
6	1	16	6	no	10	0	0	0	0	1
6	1	16	7	no	10	0	0	0	0	1
6	1	16	8	no	10	0	0	0	0	1
6	1	16	9	no	10	0	0	0	0	1
6	1	16	10	no	10	0	0	0	0	1
6	1	16	15	no	10	0	0	0	0	1
6	1	16	20	no	10	0	0	0	0	1
6	1	17	1	no	10	0	0	0	0	1
6	1	17	2	no	10	0	0	0	0	1
6	1	17	3	no	10	0	0	0	0	1
6	1	17	4	no	10	0	0	0	0	1
6	1	17	5	no	10	0	0	0	0	1
6	1	17	6	no	10	0	0	0	0	1
6	1	17	7	no	10	0	0	0	0	1
6	1	17	8	no	10	0	0	0	0	1
6	1	17	9	no	10	0	0	0	0	1
6	1	17	10	no	10	0	0	0	0	1
6	1	18	1	no	10	0	0	0	0	1
6	1	18	2	no	10	0	0	0	0	1
6	1	18	3	no	10	0	0	0	0	1
6	1	18	4	no	10	0	0	0	0	1
6	1	18	5	no	10	0	0	0	0	1
6	1	18	6	no	10	0	0	0	0	1
6	1	18	7	no	10	0	0	0	0	1
6	1	18	8	no	10	0	0	0	0	1
6	1	18	9	no	10	0	0	0	0	1
6	1	18	10	no	10	0	0	0	0	1
6	1	18	15	no	10	0	0	0	0	1
6	1	18	20	no	10	0	0	0	0	1
6	1	19	1	no	10	0	0	0	0	1
6	1	19	2	no	10	0	0	0	0	1
6	1	19	3	no	10	0	0	0	0	1
6	1	19	4	no	10	0	0	0	0	1
6	1	19	5	no	10	0	0	0	0	1
6	1	19	6	no	10	0	0	0	0	1
6	1	19	7	no	10	0	0	0	0	1
6	1	19	8	no	10	0	0	0	0	1
6	1	19	9	no	10	0	0	0	0	1
6	1	19	10	no	10	0	0	0	0	1
6	1	19	15	no	10	0	0	0	0	1
6	1	19	20	no	10	0	0	0	0	1
6	1	20	1	no	10	0	0	0	0	1
6	1	20	2	no	10	0	0	0	0	1
6	1	20	3	no	10	0	0	0	0	1
6	1	20	4	no	10	0	0	0	0	1
6	1	20	5	no	10	0	0	0	0	1
6	1	20	6	no	10	0	0	0	0	1
6	1	20	7	no	10	0	0	0	0	1
6	1	20	8	no	10	0	0	0	0	1
6	1	20	9	no	10	0	0	0	0	1
6	1	20	10	no	10	0	0	0	0	1
6	1	20	15	no	10	0	0	0	0	1
6	1	20	20	no	10	0	0	0	0	1
6	1	21	1	no	10	0	0	0	0	1
6	1	21	2	no	10	0	0	0	0	1
6	1	21	3	no	10	0	0	0	0	1
6	1	21	4	no	10	0	0	0	0	1
6	1	21	5	no	10	0	0	0	0	1
6	1	21	6	no	10	0	0	0	0	1
6	1	21	7	no	10	0	0	0	0	1
6	1	21	8	no	10	0	0	0	0	1
6	1	21	9	no	10	0	0	0	0	1
6	1	21	10	no	10	0	0	0	0	1
6	1	21	15	no	10	0	0	0	0	1
6	1	21	20	no	10	0	0	0	0	1
6	1	22	1	no	10	0	0	0	0	1
6	1	22	2	no	10	0	0	0	0	1
6	1	22	3	no	10	0	0	0	0	1
6	1	22	4	no	10	0	0	0	0	1
6	1	22	5	no	10	0	0	0	0	1
6	1	22	6	no	10	0	0	0	0	1
6	1	22	7	no	10	0	0	0	0	1
6	1	22	8	no	10	0	0	0	0	1
6	1	22	9	no	10	0	0	0	0	1
6	1	22	10	no	10	0	0	0	0	1
6	1	22	15	no	10	0	0	0	0	1
6	1	22	20	no	10	0	0	0	0	1
6	1	23	1	no	10	0	0	0	0	1
6	1	23	2	no	10	0	0	0	0	1
6	1	23	3	no	10	0	0	0	0	1
6	1	23	4	no	10	0	0	0	0	1
6	1	23	5	no	10	0	0	0	0	1
6	1	23	6	no	10	0	0	0	0	1
6	1	23	7	no	10	0	0	0	0	1
6	1	23	8	no	10	0	0	0	0	1
6	1	23	9	no	10	0	0	0	0	1
6	1	23	10	no	10	0	0	0	0	1
6	1	23	15	no	10	0	0	0	0	1
6	1	23	20	no	10	0	0	0	0	1
6	1	24	1	no	10	0	0	0	0	1
6	1	24	2	no	10	0	0	0	0	1
6	1	24	3	no	10	0	0	0	0	1
6	1	24	4	no	10	0	0	0	0	1
6	1	24	5	no	10	0	0	0	0	1
6	1	24	6	no	10	0	0	0	0	1
6	1	24	7	no	10	0	0	0	0	1
6	1	24	8	no	10	0	0	0	0	1
6	1	24	9	no	10	0	0	0	0	1
6	1	24	10	no	10	0	0	0	0	1
6	1	24	15	no	10	0	0	0	0	1
6	1	24	20	no	10	0	0	0	0	1
6	1	25	1	no	10	0	0	0	0	1
6	1	25	2	no	10	0	0	0	0	1
6	1	25	3	no	10	0	0	0	0	1
6	1	25	4	no	10	0	0	0	0	1
6	1	25	5	no	10	0	0	0	0	1
6	1	25	6	no	10	0	0	0	0	1
6	1	25	7	no	10	0	0	0	0	1
6	1	25	8	no	10	0	0	0	0	1
6	1	25	9	no	10	0	0	0	0	1
6	1	25	10	no	10	0	0	0	0	1
6	1	25	15	no	10	0	0	0	0	1
6	1	25	20	no	10	0	0	0	0	1
6	1	26	1	no	10	0	0	0	0	1
6	1	26	2	no	10	0	0	0	0	1
6	1	26	3	no	10	0	0	0	0	1
6	1	26	4	no	10	0	0	0	0	1
6	1	26	5	no	10	0	0	0	0	1
6	1	26	6	no	10	0	0	0	0	1
6	1	26	7	no	10	0	0	0	0	1
6	1	26	8	no	10	0	0	0	0	1
6	1	26	9	no	10	0	0	0	0	1
6	1	26	10	no	10	0	0	0	0	1
6	1	26	15	no	10	0	0	0	0	1
6	1	26	20	no	10	0	0	0	0	1
6	1	27	1	no	10	0	0	0	0	1
6	1	27	2	no	10	0	0	0	0	1
6	1	27	3	no	10	0	0	0	0	1
6	1	27	4	no	10	0	0	0	0	1
6	1	27	5	no	10	0	0	0	0	1
6	1	27	6	no	10	0	0	0	0	1
6	1	27	7	no	10	0	0	0	0	1
6	1	27	8	no	10	0	0	0	0	1
6	1	27	9	no	10	0	0	0	0	1
6	1	27	10	no	10	0	0	0	0	1
6	1	27	15	no	10	0	0	0	0	1
6	1	27	20	no	10	0	0	0	0	1
6	1	28	1	no	10	0	0	0	0	1
6	1	28	2	no	10	0	0	0	0	1
6	1	28	3	no	10	0	0	0	0	1
6	1	28	4	no	10	0	0	0	0	1
6	1	28	5	no	10	0	0	0	0	1
6	1	28	6	no	10	0	0	0	0	1
6	1	28	7	no	10	0	0	0	0	1
6	1	28	8	no	10	0	0	0	0	1
6	1	28	9	no	10	0	0	0	0	1
6	1	28	10	no	10	0	0	0	0	1
6	1	28	15	no	10	0	0	0	0	1
6	1	28	20	no	10	0	0	0	0	1
6	1	29	1	no	10	0	0	0	0	1
6	1	29	2	no	10	0	0	0	0	1
6	1	29	3	no	10	0	0	0	0	1
6	1	29	4	no	10	0	0	0	0	1
6	1	29	5	no	10	0	0	0	0	1
6	1	29	6	no	10	0	0	0	0	1
6	1	29	7	no	10	0	0	0	0	1
6	1	29	8	no	10	0	0	0	0	1
6	1	29	9	no	10	0	0	0	0	1
6	1	29	10	no	10	0	0	0	0	1
6	1	29	15	no	10	0	0	0	0	1
6	1	29	20	no	10	0	0	0	0	1
6	1	30	1	no	10	0	0	0	0	1
6	1	30	2	no	10	0	0	0	0	1
6	1	30	3	no	10	0	0	0	0	1
6	1	30	4	no	10	0	0	0	0	1
6	1	30	5	no	10	0	0	0	0	1
6	1	30	6	no	10	0	0	0	0	1
6	1	30	7	no	10	0	0	0	0	1
6	1	30	8	no	10	0	0	0	0	1
6	1	30	9	no	10	0	0	0	0	1
6	1	30	10	no	10	0	0	0	0	1
6	1	30	15	no	10	0	0	0	0	1
6	1	30	20	no	10	0	0	0	0	1
6	1	31	1	no	10	0	0	0	0	1
6	1	31	2	no	10	0	0	0	0	1
6	1	31	3	no	10	0	0	0	0	1
6	1	31	4	no	10	0	0	0	0	1
6	1	31	5	no	10	0	0	0	0	1
6	1	31	6	no	10	0	0	0	0	1
6	1	31	7	no	10	0	0	0	0	1
6	1	31	8	no	10	0	0	0	0	1
6	1	31	9	no	10	0	0	0	0	1
6	1	31	10	no	10	0	0	0	0	1
6	1	31	15	no	10	0	0	0	0	1
6	1	31	20	no	10	0	0	0	0	1
6	1	32	1	no	10	0	0	0	0	1
6	1	32	2	no	10	0	0	0	0	1
6	1	32	3	no	10	0	0	0	0	1
6	1	32	4	no	10	0	0	0	0	1
6	1	32	5	no	10	0	0	0	0	1
6	1	32	6	no	10	0	0	0	0	1
6	1	32	7	no	10	0	0	0	0	1
6	1	32	8	no	10	0	0	0	0	1
6	1	32	9	no	10	0	0	0	0	1
6	1	32	10	no	10	0	0	0	0	1
6	1	32	15	no	10	0	0	0	0	1
6	1	32	20	no	10	0	0	0	0	1
6	1	33	1	no	10	0	0	0	0	1
6	1	33	2	no	10	0	0	0	0	1
6	1	33	3	no	10	0	0	0	0	1
6	1	33	4	no	10	0	0	0	0	1
6	1	33	5	no	10	0	0	0	0	1
6	1	33	6	no	10	0	0	0	0	1
6	1	33	7	no	10	0	0	0	0	1
6	1	33	8	no	10	0	0	0	0	1
6	1	33	9	no	10	0	0	0	0	1
6	1	33	10	no	10	0	0	0	0	1
6	1	33	15	no	10	0	0	0	0	1
6	1	33	20	no	10	0	0	0	0	1
6	1	34	1	no	10	0	0	0	0	1
6	1	34	2	no	10	0	0	0	0	1
6	1	34	3	no	10	0	0	0	0	1
6	1	34	4	no	10	0	0	0	0	1
6	1	34	5	no	10	0	0	0	0	1
6	1	34	6	no	10	0	0	0	0	1
6	1	34	7	no	10	0	0	0	0	1
6	1	34	8	no	10	0	0	0	0	1
6	1	34	9	no	10	0	0	0	0	1
6	1	34	10	no	10	0	0	0	0	1
6	1	34	15	no	10	0	0	0	0	1
6	1	34	20	no	10	0	0	0	0	1
6	1	35	1	no	10	0	0	0	0	1
6	1	35	2	no	10	0	0	0	0	1
6	1	35	3	no	10	0	0	0	0	1
6	1	35	4	no	10	0	0	0	0	1
6	1	35	5	no	10	0	0	0	0	1
6	1	35	6	no	10	0	0	0	0	1
6	1	35	7	no	10	0	0	0	0	1
6	1	35	8	no	10	0	0	0	0	1
6	1	35	9	no	10	0	0	0	0	1
6	1	35	10	no	10	0	0	0	0	1
6	1	35	15	no	10	0	0	0	0	1
6	1	35	20	no	10	0	0	0	0	1
6	1	36	1	yes	10	0	0	0	0	1
6	1	36	2	no	10	0	0	0	0	1
6	1	36	3	no	10	0	0	0	0	1
6	1	36	4	no	10	0	0	0	0	1
6	1	36	5	no	10	0	0	0	0	1
6	1	36	6	no	10	0	0	0	0	1
6	1	36	7	no	10	0	0	0	0	1
6	1	36	8	no	10	0	0	0	0	1
6	1	36	9	no	10	0	0	0	0	1
6	1	36	10	no	10	0	0	0	0	1
6	1	36	15	no	10	0	0	0	0	1
6	1	36	20	no	10	0	0	0	0	1
6	2	18	15	no	10	0	0	0	0	1
6	3	19	20	no	10	0	0	0	0	1
8	1	1	1	no	10	0	0	0	0	1
8	1	1	2	no	10	0	0	0	0	1
8	1	1	3	no	10	0	0	0	0	1
8	1	1	4	no	10	0	0	0	0	1
8	1	1	5	no	10	0	0	0	0	1
8	1	1	6	no	10	0	0	0	0	1
8	1	1	7	no	10	0	0	0	0	1
8	1	1	8	no	10	0	0	0	0	1
8	1	1	9	no	10	0	0	0	0	1
8	1	1	10	no	10	0	0	0	0	1
8	1	1	15	no	10	0	0	0	0	1
8	1	1	20	no	10	0	0	0	0	1
8	1	2	1	no	10	0	0	0	0	1
8	1	2	2	no	10	0	0	0	0	1
8	1	2	3	no	10	0	0	0	0	1
8	1	2	4	no	10	0	0	0	0	1
8	1	2	5	no	10	0	0	0	0	1
8	1	2	6	no	10	0	0	0	0	1
8	1	2	7	no	10	0	0	0	0	1
8	1	2	8	no	10	0	0	0	0	1
8	1	2	9	no	10	0	0	0	0	1
8	1	2	10	no	10	0	0	0	0	1
8	1	2	15	no	10	0	0	0	0	1
8	1	2	20	no	10	0	0	0	0	1
8	1	3	1	no	10	0	0	0	0	1
8	1	3	2	no	10	0	0	0	0	1
8	1	3	3	no	10	0	0	0	0	1
8	1	3	4	no	10	0	0	0	0	1
8	1	3	5	no	10	0	0	0	0	1
8	1	3	6	no	10	0	0	0	0	1
8	1	3	7	no	10	0	0	0	0	1
8	1	3	8	no	10	0	0	0	0	1
8	1	3	9	no	10	0	0	0	0	1
8	1	3	10	no	10	0	0	0	0	1
8	1	3	15	no	10	0	0	0	0	1
8	1	3	20	no	10	0	0	0	0	1
8	1	4	1	no	10	0	0	0	0	1
8	1	4	2	no	10	0	0	0	0	1
8	1	4	3	no	10	0	0	0	0	1
8	1	4	4	no	10	0	0	0	0	1
8	1	4	5	no	10	0	0	0	0	1
8	1	4	6	no	10	0	0	0	0	1
8	1	4	7	no	10	0	0	0	0	1
8	1	4	8	no	10	0	0	0	0	1
8	1	4	9	no	10	0	0	0	0	1
8	1	4	10	no	10	0	0	0	0	1
8	1	4	15	no	10	0	0	0	0	1
8	1	4	20	no	10	0	0	0	0	1
8	1	5	1	yes	10	0	0	0	0	1
8	1	5	2	no	10	0	0	0	0	1
8	1	5	3	no	10	0	0	0	0	1
8	1	5	4	no	10	0	0	0	0	1
8	1	5	5	no	10	0	0	0	0	1
8	1	5	6	no	10	0	0	0	0	1
8	1	5	7	no	10	0	0	0	0	1
8	1	5	8	no	10	0	0	0	0	1
8	1	5	9	no	10	0	0	0	0	1
8	1	5	10	no	10	0	0	0	0	1
8	1	5	15	no	10	0	0	0	0	1
8	1	5	20	no	10	0	0	0	0	1
8	1	6	1	no	10	0	0	0	0	1
8	1	6	2	no	10	0	0	0	0	1
8	1	6	3	no	10	0	0	0	0	1
8	1	6	4	no	10	0	0	0	0	1
8	1	6	5	no	10	0	0	0	0	1
8	1	6	6	no	10	0	0	0	0	1
8	1	6	7	no	10	0	0	0	0	1
8	1	6	8	no	10	0	0	0	0	1
8	1	6	9	no	10	0	0	0	0	1
8	1	6	10	no	10	0	0	0	0	1
8	1	6	15	no	10	0	0	0	0	1
8	1	6	20	no	10	0	0	0	0	1
8	1	7	1	no	10	0	0	0	0	1
8	1	7	2	no	10	0	0	0	0	1
8	1	7	3	no	10	0	0	0	0	1
8	1	7	4	no	10	0	0	0	0	1
8	1	7	5	no	10	0	0	0	0	1
8	1	7	6	no	10	0	0	0	0	1
8	1	7	7	no	10	0	0	0	0	1
8	1	7	8	no	10	0	0	0	0	1
8	1	7	9	no	10	0	0	0	0	1
8	1	7	10	no	10	0	0	0	0	1
8	1	7	15	no	10	0	0	0	0	1
8	1	7	20	no	10	0	0	0	0	1
8	1	8	1	no	10	0	0	0	0	1
8	1	8	2	no	10	0	0	0	0	1
8	1	8	3	no	10	0	0	0	0	1
8	1	8	4	no	10	0	0	0	0	1
8	1	8	5	no	10	0	0	0	0	1
8	1	8	6	no	10	0	0	0	0	1
8	1	8	7	no	10	0	0	0	0	1
8	1	8	8	no	10	0	0	0	0	1
8	1	8	9	no	10	0	0	0	0	1
8	1	8	10	no	10	0	0	0	0	1
8	1	8	15	no	10	0	0	0	0	1
8	1	8	20	no	10	0	0	0	0	1
8	1	9	1	no	10	0	0	0	0	1
8	1	9	2	no	10	0	0	0	0	1
8	1	9	3	no	10	0	0	0	0	1
8	1	9	4	no	10	0	0	0	0	1
8	1	9	5	no	10	0	0	0	0	1
8	1	9	6	no	10	0	0	0	0	1
8	1	9	7	no	10	0	0	0	0	1
8	1	9	8	no	10	0	0	0	0	1
8	1	9	9	no	10	0	0	0	0	1
8	1	9	10	no	10	0	0	0	0	1
8	1	9	15	no	10	0	0	0	0	1
8	1	9	20	no	10	0	0	0	0	1
8	1	10	1	no	10	0	0	0	0	0
8	1	10	2	no	10	0	0	0	0	0
8	1	10	3	no	10	0	0	0	0	0
8	1	10	4	no	10	0	0	0	0	0
8	1	10	5	no	10	0	0	0	0	0
8	1	10	6	no	10	0	0	0	0	0
8	1	10	7	no	10	0	0	0	0	0
8	1	10	8	no	10	0	0	0	0	0
8	1	10	9	no	10	0	0	0	0	0
8	1	10	10	no	10	0	0	0	0	0
8	1	10	15	no	10	0	0	0	0	0
8	1	10	20	no	10	0	0	0	0	0
8	1	11	1	no	10	0	0	0	0	1
8	1	11	2	no	10	0	0	0	0	1
8	1	11	3	no	10	0	0	0	0	1
8	1	11	4	no	10	0	0	0	0	1
8	1	11	5	no	10	0	0	0	0	1
8	1	11	6	no	10	0	0	0	0	1
8	1	11	7	no	10	0	0	0	0	1
8	1	11	8	no	10	0	0	0	0	1
8	1	11	9	no	10	0	0	0	0	1
8	1	11	10	no	10	0	0	0	0	1
8	1	11	15	no	10	0	0	0	0	1
8	1	11	20	no	10	0	0	0	0	1
8	1	12	1	no	10	0	0	0	0	1
8	1	12	2	no	10	0	0	0	0	1
8	1	12	3	no	10	0	0	0	0	1
8	1	12	4	no	10	0	0	0	0	1
8	1	12	5	no	10	0	0	0	0	1
8	1	12	6	no	10	0	0	0	0	1
8	1	12	7	no	10	0	0	0	0	1
8	1	12	8	no	10	0	0	0	0	1
8	1	12	9	no	10	0	0	0	0	1
8	1	12	10	no	10	0	0	0	0	1
8	1	12	15	no	10	0	0	0	0	1
8	1	12	20	no	10	0	0	0	0	1
8	1	13	1	no	10	0	0	0	0	1
8	1	13	2	no	10	0	0	0	0	1
8	1	13	3	no	10	0	0	0	0	1
8	1	13	4	no	10	0	0	0	0	1
8	1	13	5	no	10	0	0	0	0	1
8	1	13	6	no	10	0	0	0	0	1
8	1	13	7	no	10	0	0	0	0	1
8	1	13	8	no	10	0	0	0	0	1
8	1	13	9	no	10	0	0	0	0	1
8	1	13	10	no	10	0	0	0	0	1
8	1	13	15	no	10	0	0	0	0	1
8	1	13	20	no	10	0	0	0	0	1
8	1	14	1	no	10	0	0	0	0	1
8	1	14	2	no	10	0	0	0	0	1
8	1	14	3	no	10	0	0	0	0	1
8	1	14	4	no	10	0	0	0	0	1
8	1	14	5	no	10	0	0	0	0	1
8	1	14	6	no	10	0	0	0	0	1
8	1	14	7	no	10	0	0	0	0	1
8	1	14	8	no	10	0	0	0	0	1
8	1	14	9	no	10	0	0	0	0	1
8	1	14	10	no	10	0	0	0	0	1
8	1	14	15	no	10	0	0	0	0	1
8	1	14	20	no	10	0	0	0	0	1
8	1	15	1	no	10	0	0	0	0	1
8	1	15	2	no	10	0	0	0	0	1
8	1	15	3	no	10	0	0	0	0	1
8	1	15	4	no	10	0	0	0	0	1
8	1	15	5	no	10	0	0	0	0	1
8	1	15	6	no	10	0	0	0	0	1
8	1	15	7	no	10	0	0	0	0	1
8	1	15	8	no	10	0	0	0	0	1
8	1	15	9	no	10	0	0	0	0	1
8	1	15	10	no	10	0	0	0	0	1
8	1	15	15	no	10	0	0	0	0	1
8	1	15	20	no	10	0	0	0	0	1
8	1	16	1	no	10	0	0	0	0	1
8	1	16	2	no	10	0	0	0	0	1
8	1	16	3	no	10	0	0	0	0	1
8	1	16	4	no	10	0	0	0	0	1
8	1	16	5	no	10	0	0	0	0	1
8	1	16	6	no	10	0	0	0	0	1
8	1	16	7	no	10	0	0	0	0	1
8	1	16	8	no	10	0	0	0	0	1
8	1	16	9	no	10	0	0	0	0	1
8	1	16	10	no	10	0	0	0	0	1
8	1	16	15	no	10	0	0	0	0	1
8	1	16	20	no	10	0	0	0	0	1
8	1	17	1	no	10	0	0	0	0	1
8	1	17	2	no	10	0	0	0	0	1
8	1	17	3	no	10	0	0	0	0	1
8	1	17	4	no	10	0	0	0	0	1
8	1	17	5	no	10	0	0	0	0	1
8	1	17	6	no	10	0	0	0	0	1
8	1	17	7	no	10	0	0	0	0	1
8	1	17	8	no	10	0	0	0	0	1
8	1	17	9	no	10	0	0	0	0	1
8	1	17	10	no	10	0	0	0	0	1
8	1	17	15	no	10	0	0	0	0	1
8	1	17	20	no	10	0	0	0	0	1
8	1	18	1	no	10	0	0	0	0	1
8	1	18	2	no	10	0	0	0	0	1
8	1	18	3	no	10	0	0	0	0	1
8	1	18	4	no	10	0	0	0	0	1
8	1	18	5	no	10	0	0	0	0	1
8	1	18	6	no	10	0	0	0	0	1
8	1	18	7	no	10	0	0	0	0	1
8	1	18	8	no	10	0	0	0	0	1
8	1	18	9	no	10	0	0	0	0	1
8	1	18	10	no	10	0	0	0	0	1
8	1	18	15	no	10	0	0	0	0	1
8	1	18	20	no	10	0	0	0	0	1
8	1	19	1	no	10	0	0	0	0	1
8	1	19	2	no	10	0	0	0	0	1
8	1	19	3	no	10	0	0	0	0	1
8	1	19	4	no	10	0	0	0	0	1
8	1	19	5	no	10	0	0	0	0	1
8	1	19	6	no	10	0	0	0	0	1
8	1	19	7	no	10	0	0	0	0	1
8	1	19	8	no	10	0	0	0	0	1
8	1	19	9	no	10	0	0	0	0	1
8	1	19	10	no	10	0	0	0	0	1
8	1	19	15	no	10	0	0	0	0	1
8	1	19	20	no	10	0	0	0	0	1
8	1	20	1	no	10	0	0	0	0	1
8	1	20	2	no	10	0	0	0	0	1
8	1	20	3	no	10	0	0	0	0	1
8	1	20	4	no	10	0	0	0	0	1
8	1	20	5	no	10	0	0	0	0	1
8	1	20	6	no	10	0	0	0	0	1
8	1	20	7	no	10	0	0	0	0	1
8	1	20	8	no	10	0	0	0	0	1
8	1	20	9	no	10	0	0	0	0	1
8	1	20	10	no	10	0	0	0	0	1
8	1	20	15	no	10	0	0	0	0	1
8	1	20	20	no	10	0	0	0	0	1
8	1	21	1	no	10	0	0	0	0	1
8	1	21	2	no	10	0	0	0	0	1
8	1	21	3	no	10	0	0	0	0	1
8	1	21	4	no	10	0	0	0	0	1
8	1	21	5	no	10	0	0	0	0	1
8	1	21	6	no	10	0	0	0	0	1
8	1	21	7	no	10	0	0	0	0	1
8	1	21	8	no	10	0	0	0	0	1
8	1	21	9	no	10	0	0	0	0	1
8	1	21	10	no	10	0	0	0	0	1
8	1	21	15	no	10	0	0	0	0	1
8	1	21	20	no	10	0	0	0	0	1
8	1	22	1	no	10	0	0	0	0	1
8	1	22	2	no	10	0	0	0	0	1
8	1	22	3	no	10	0	0	0	0	1
8	1	22	4	no	10	0	0	0	0	1
8	1	22	5	no	10	0	0	0	0	1
8	1	22	6	no	10	0	0	0	0	1
8	1	22	7	no	10	0	0	0	0	1
8	1	22	8	no	10	0	0	0	0	1
8	1	22	9	no	10	0	0	0	0	1
8	1	22	10	no	10	0	0	0	0	1
8	1	22	15	no	10	0	0	0	0	1
8	1	22	20	no	10	0	0	0	0	1
8	1	23	1	no	10	0	0	0	0	1
8	1	23	2	no	10	0	0	0	0	1
8	1	23	3	no	10	0	0	0	0	1
8	1	23	4	no	10	0	0	0	0	1
8	1	23	5	no	10	0	0	0	0	1
8	1	23	6	no	10	0	0	0	0	1
8	1	23	7	no	10	0	0	0	0	1
8	1	23	8	no	10	0	0	0	0	1
8	1	23	9	no	10	0	0	0	0	1
8	1	23	10	no	10	0	0	0	0	1
8	1	23	15	no	10	0	0	0	0	1
8	1	23	20	no	10	0	0	0	0	1
8	1	24	1	no	10	0	0	0	0	1
8	1	24	2	no	10	0	0	0	0	1
8	1	24	3	no	10	0	0	0	0	1
8	1	24	4	no	10	0	0	0	0	1
8	1	24	5	no	10	0	0	0	0	1
8	1	24	6	no	10	0	0	0	0	1
8	1	24	7	no	10	0	0	0	0	1
8	1	24	8	no	10	0	0	0	0	1
8	1	24	9	no	10	0	0	0	0	1
8	1	24	10	no	10	0	0	0	0	1
8	1	24	15	no	10	0	0	0	0	1
8	1	24	20	no	10	0	0	0	0	1
8	1	25	1	no	10	0	0	0	0	1
8	1	25	2	no	10	0	0	0	0	1
8	1	25	3	no	10	0	0	0	0	1
8	1	25	4	no	10	0	0	0	0	1
8	1	25	5	no	10	0	0	0	0	1
8	1	25	6	no	10	0	0	0	0	1
8	1	25	7	no	10	0	0	0	0	1
8	1	25	8	no	10	0	0	0	0	1
8	1	25	9	no	10	0	0	0	0	1
8	1	25	10	no	10	0	0	0	0	1
8	1	25	15	no	10	0	0	0	0	1
8	1	25	20	no	10	0	0	0	0	1
8	1	26	1	no	10	0	0	0	0	1
8	1	26	2	no	10	0	0	0	0	1
8	1	26	3	no	10	0	0	0	0	1
8	1	26	4	no	10	0	0	0	0	1
8	1	26	5	no	10	0	0	0	0	1
8	1	26	6	no	10	0	0	0	0	1
8	1	26	7	no	10	0	0	0	0	1
8	1	26	8	no	10	0	0	0	0	1
8	1	26	9	no	10	0	0	0	0	1
8	1	26	10	no	10	0	0	0	0	1
8	1	26	15	no	10	0	0	0	0	1
8	1	26	20	no	10	0	0	0	0	1
8	1	27	1	no	10	0	0	0	0	1
8	1	27	2	no	10	0	0	0	0	1
8	1	27	3	no	10	0	0	0	0	1
8	1	27	4	no	10	0	0	0	0	1
8	1	27	5	no	10	0	0	0	0	1
8	1	27	6	no	10	0	0	0	0	1
8	1	27	7	no	10	0	0	0	0	1
8	1	27	8	no	10	0	0	0	0	1
8	1	27	9	no	10	0	0	0	0	1
8	1	27	10	no	10	0	0	0	0	1
8	1	27	15	no	10	0	0	0	0	1
8	1	27	20	no	10	0	0	0	0	1
8	1	28	1	no	10	0	0	0	0	1
8	1	28	2	no	10	0	0	0	0	1
8	1	28	3	no	10	0	0	0	0	1
8	1	28	4	no	10	0	0	0	0	1
8	1	28	5	no	10	0	0	0	0	1
8	1	28	6	no	10	0	0	0	0	1
8	1	28	7	no	10	0	0	0	0	1
8	1	28	8	no	10	0	0	0	0	1
8	1	28	9	no	10	0	0	0	0	1
8	1	28	10	no	10	0	0	0	0	1
8	1	28	15	no	10	0	0	0	0	1
8	1	28	20	no	10	0	0	0	0	1
8	1	29	1	no	10	0	0	0	0	1
8	1	29	2	no	10	0	0	0	0	1
8	1	29	3	no	10	0	0	0	0	1
8	1	29	4	no	10	0	0	0	0	1
8	1	29	5	no	10	0	0	0	0	1
8	1	29	6	no	10	0	0	0	0	1
8	1	29	7	no	10	0	0	0	0	1
8	1	29	8	no	10	0	0	0	0	1
8	1	29	9	no	10	0	0	0	0	1
8	1	29	10	no	10	0	0	0	0	1
8	1	29	15	no	10	0	0	0	0	1
8	1	29	20	no	10	0	0	0	0	1
8	1	30	1	no	10	0	0	0	0	1
8	1	30	2	no	10	0	0	0	0	1
8	1	30	3	no	10	0	0	0	0	1
8	1	30	4	no	10	0	0	0	0	1
8	1	30	5	no	10	0	0	0	0	1
8	1	30	6	no	10	0	0	0	0	1
8	1	30	7	no	10	0	0	0	0	1
8	1	30	8	no	10	0	0	0	0	1
8	1	30	9	no	10	0	0	0	0	1
8	1	30	10	no	10	0	0	0	0	1
8	1	30	15	no	10	0	0	0	0	1
8	1	30	20	no	10	0	0	0	0	1
8	1	31	1	no	10	0	0	0	0	1
8	1	31	2	no	10	0	0	0	0	1
8	1	31	3	no	10	0	0	0	0	1
8	1	31	4	no	10	0	0	0	0	1
8	1	31	5	no	10	0	0	0	0	1
8	1	31	6	no	10	0	0	0	0	1
8	1	31	7	no	10	0	0	0	0	1
8	1	31	8	no	10	0	0	0	0	1
8	1	31	9	no	10	0	0	0	0	1
8	1	31	10	no	10	0	0	0	0	1
8	1	31	15	no	10	0	0	0	0	1
8	1	31	20	no	10	0	0	0	0	1
8	1	32	1	no	10	0	0	0	0	1
8	1	32	2	no	10	0	0	0	0	1
8	1	32	3	no	10	0	0	0	0	1
8	1	32	4	no	10	0	0	0	0	1
8	1	32	5	no	10	0	0	0	0	1
8	1	32	6	no	10	0	0	0	0	1
8	1	32	7	no	10	0	0	0	0	1
8	1	32	8	no	10	0	0	0	0	1
8	1	32	9	no	10	0	0	0	0	1
8	1	32	10	no	10	0	0	0	0	1
8	1	32	15	no	10	0	0	0	0	1
8	1	32	20	no	10	0	0	0	0	1
8	1	33	1	no	10	0	0	0	0	1
8	1	33	2	no	10	0	0	0	0	1
8	1	33	3	no	10	0	0	0	0	1
8	1	33	4	no	10	0	0	0	0	1
8	1	33	5	no	10	0	0	0	0	1
8	1	33	6	no	10	0	0	0	0	1
8	1	33	7	no	10	0	0	0	0	1
8	1	33	8	no	10	0	0	0	0	1
8	1	33	9	no	10	0	0	0	0	1
8	1	33	10	no	10	0	0	0	0	1
8	1	33	15	no	10	0	0	0	0	1
8	1	33	20	no	10	0	0	0	0	1
8	1	34	1	no	10	0	0	0	0	1
8	1	34	2	no	10	0	0	0	0	1
8	1	34	3	no	10	0	0	0	0	1
8	1	34	4	no	10	0	0	0	0	1
8	1	34	5	no	10	0	0	0	0	1
8	1	34	6	no	10	0	0	0	0	1
8	1	34	7	no	10	0	0	0	0	1
8	1	34	8	no	10	0	0	0	0	1
8	1	34	9	no	10	0	0	0	0	1
8	1	34	10	no	10	0	0	0	0	1
8	1	34	15	no	10	0	0	0	0	1
8	1	34	20	no	10	0	0	0	0	1
8	1	35	1	no	10	0	0	0	0	1
8	1	35	2	no	10	0	0	0	0	1
8	1	35	3	no	10	0	0	0	0	1
8	1	35	4	no	10	0	0	0	0	1
8	1	35	5	no	10	0	0	0	0	1
8	1	35	6	no	10	0	0	0	0	1
8	1	35	7	no	10	0	0	0	0	1
8	1	35	8	no	10	0	0	0	0	1
8	1	35	9	no	10	0	0	0	0	1
8	1	35	10	no	10	0	0	0	0	1
8	1	35	15	no	10	0	0	0	0	1
8	1	35	20	no	10	0	0	0	0	1
8	1	36	1	no	10	0	0	0	0	1
8	1	36	2	no	10	0	0	0	0	1
8	1	36	3	no	10	0	0	0	0	1
8	1	36	4	no	10	0	0	0	0	1
8	1	36	5	no	10	0	0	0	0	1
8	1	36	6	no	10	0	0	0	0	1
8	1	36	7	no	10	0	0	0	0	1
8	1	36	8	no	10	0	0	0	0	1
8	1	36	9	no	10	0	0	0	0	1
8	1	36	10	no	10	0	0	0	0	1
8	1	36	15	no	10	0	0	0	0	1
8	1	36	20	no	10	0	0	0	0	1
10	1	1	1	no	10	0	0	0	0	1
10	1	1	2	no	10	0	0	0	0	1
10	1	1	3	no	10	0	0	0	0	1
10	1	1	4	no	10	0	0	0	0	1
10	1	1	5	no	10	0	0	0	0	1
10	1	1	6	no	10	0	0	0	0	1
10	1	1	7	no	10	0	0	0	0	1
10	1	1	8	no	10	0	0	0	0	1
10	1	1	9	no	10	0	0	0	0	1
10	1	1	10	no	10	0	0	0	0	1
10	1	1	15	no	10	0	0	0	0	1
10	1	1	20	no	10	0	0	0	0	1
10	1	2	1	no	10	0	0	0	0	1
10	1	2	2	no	10	0	0	0	0	1
10	1	2	3	no	10	0	0	0	0	1
10	1	2	4	no	10	0	0	0	0	1
10	1	2	5	no	10	0	0	0	0	1
10	1	2	6	no	10	0	0	0	0	1
10	1	2	7	no	10	0	0	0	0	1
10	1	2	8	no	10	0	0	0	0	1
10	1	2	9	no	10	0	0	0	0	1
10	1	2	10	no	10	0	0	0	0	1
10	1	2	15	no	10	0	0	0	0	1
10	1	2	20	no	10	0	0	0	0	1
10	1	3	1	no	10	0	0	0	0	1
10	1	3	2	no	10	0	0	0	0	1
10	1	3	3	no	10	0	0	0	0	1
10	1	3	4	no	10	0	0	0	0	1
10	1	3	5	no	10	0	0	0	0	1
10	1	3	6	no	10	0	0	0	0	1
10	1	3	7	no	10	0	0	0	0	1
10	1	3	8	no	10	0	0	0	0	1
10	1	3	9	no	10	0	0	0	0	1
10	1	3	10	no	10	0	0	0	0	1
10	1	3	15	no	10	0	0	0	0	1
10	1	3	20	no	10	0	0	0	0	1
10	1	4	1	no	10	0	0	0	0	1
10	1	4	2	no	10	0	0	0	0	1
10	1	4	3	no	10	0	0	0	0	1
10	1	4	4	no	10	0	0	0	0	1
10	1	4	5	no	10	0	0	0	0	1
10	1	4	6	no	10	0	0	0	0	1
10	1	4	7	no	10	0	0	0	0	1
10	1	4	8	no	10	0	0	0	0	1
10	1	4	9	no	10	0	0	0	0	1
10	1	4	10	no	10	0	0	0	0	1
10	1	4	15	no	10	0	0	0	0	1
10	1	4	20	no	10	0	0	0	0	1
10	1	5	1	yes	10	0	0	0	0	1
10	1	5	2	yes	10	0	0	0	0	1
10	1	5	3	yes	10	0	0	0	0	1
10	1	5	4	no	10	0	0	0	0	1
10	1	5	5	no	10	0	0	0	0	1
10	1	5	6	no	10	0	0	0	0	1
10	1	5	7	no	10	0	0	0	0	1
10	1	5	8	no	10	0	0	0	0	1
10	1	5	9	no	10	0	0	0	0	1
10	1	5	10	no	10	0	0	0	0	1
10	1	5	15	no	10	0	0	0	0	1
10	1	5	20	no	10	0	0	0	0	1
10	1	6	1	no	10	0	0	0	0	1
10	1	6	2	no	10	0	0	0	0	1
10	1	6	3	no	10	0	0	0	0	1
10	1	6	4	no	10	0	0	0	0	1
10	1	6	5	no	10	0	0	0	0	1
10	1	6	6	no	10	0	0	0	0	1
10	1	6	7	no	10	0	0	0	0	1
10	1	6	8	no	10	0	0	0	0	1
10	1	6	9	no	10	0	0	0	0	1
10	1	6	10	no	10	0	0	0	0	1
10	1	6	15	no	10	0	0	0	0	1
10	1	6	20	no	10	0	0	0	0	1
10	1	7	1	no	10	0	0	0	0	1
10	1	7	2	no	10	0	0	0	0	1
10	1	7	3	no	10	0	0	0	0	1
10	1	7	4	no	10	0	0	0	0	1
10	1	7	5	no	10	0	0	0	0	1
10	1	7	6	no	10	0	0	0	0	1
10	1	7	7	no	10	0	0	0	0	1
10	1	7	8	no	10	0	0	0	0	1
10	1	7	9	no	10	0	0	0	0	1
10	1	7	10	no	10	0	0	0	0	1
10	1	7	15	no	10	0	0	0	0	1
10	1	7	20	no	10	0	0	0	0	1
10	1	8	1	no	10	0	0	0	0	1
10	1	8	2	no	10	0	0	0	0	1
10	1	8	3	no	10	0	0	0	0	1
10	1	8	4	no	10	0	0	0	0	1
10	1	8	5	no	10	0	0	0	0	1
10	1	8	6	no	10	0	0	0	0	1
10	1	8	7	no	10	0	0	0	0	1
10	1	8	8	no	10	0	0	0	0	1
10	1	8	9	no	10	0	0	0	0	1
10	1	8	10	no	10	0	0	0	0	1
10	1	8	15	no	10	0	0	0	0	1
10	1	8	20	no	10	0	0	0	0	1
10	1	9	1	no	10	0	0	0	0	1
10	1	9	2	no	10	0	0	0	0	1
10	1	9	3	no	10	0	0	0	0	1
10	1	9	4	no	10	0	0	0	0	1
10	1	9	5	no	10	0	0	0	0	1
10	1	9	6	no	10	0	0	0	0	1
10	1	9	7	no	10	0	0	0	0	1
10	1	9	8	no	10	0	0	0	0	1
10	1	9	9	no	10	0	0	0	0	1
10	1	9	10	no	10	0	0	0	0	1
10	1	9	15	no	10	0	0	0	0	1
10	1	9	20	no	10	0	0	0	0	1
10	1	10	1	no	10	0	0	0	0	0
10	1	10	2	no	10	0	0	0	0	0
10	1	10	3	no	10	0	0	0	0	0
10	1	10	4	no	10	0	0	0	0	0
10	1	10	5	no	10	0	0	0	0	0
10	1	10	6	no	10	0	0	0	0	0
10	1	10	7	no	10	0	0	0	0	0
10	1	10	8	no	10	0	0	0	0	0
10	1	10	9	no	10	0	0	0	0	0
10	1	10	10	no	10	0	0	0	0	0
10	1	10	15	no	10	0	0	0	0	0
10	1	10	20	no	10	0	0	0	0	0
10	1	11	1	no	10	0	0	0	0	1
10	1	11	2	no	10	0	0	0	0	1
10	1	11	3	no	10	0	0	0	0	1
10	1	11	4	no	10	0	0	0	0	1
10	1	11	5	no	10	0	0	0	0	1
10	1	11	6	no	10	0	0	0	0	1
10	1	11	7	no	10	0	0	0	0	1
10	1	11	8	no	10	0	0	0	0	1
10	1	11	9	no	10	0	0	0	0	1
10	1	11	10	no	10	0	0	0	0	1
10	1	11	15	no	10	0	0	0	0	1
10	1	11	20	no	10	0	0	0	0	1
10	1	12	1	no	10	0	0	0	0	1
10	1	12	2	no	10	0	0	0	0	1
10	1	12	3	no	10	0	0	0	0	1
10	1	12	4	no	10	0	0	0	0	1
10	1	12	5	no	10	0	0	0	0	1
10	1	12	6	no	10	0	0	0	0	1
10	1	12	7	no	10	0	0	0	0	1
10	1	12	8	no	10	0	0	0	0	1
10	1	12	9	no	10	0	0	0	0	1
10	1	12	10	no	10	0	0	0	0	1
10	1	12	15	no	10	0	0	0	0	1
10	1	12	20	no	10	0	0	0	0	1
10	1	13	1	no	10	0	0	0	0	1
10	1	13	2	no	10	0	0	0	0	1
10	1	13	3	no	10	0	0	0	0	1
10	1	13	4	no	10	0	0	0	0	1
10	1	13	5	no	10	0	0	0	0	1
10	1	13	6	no	10	0	0	0	0	1
10	1	13	7	no	10	0	0	0	0	1
10	1	13	8	no	10	0	0	0	0	1
10	1	13	9	no	10	0	0	0	0	1
10	1	13	10	no	10	0	0	0	0	1
10	1	13	15	no	10	0	0	0	0	1
10	1	13	20	no	10	0	0	0	0	1
10	1	14	1	no	10	0	0	0	0	1
10	1	14	2	no	10	0	0	0	0	1
10	1	14	3	no	10	0	0	0	0	1
10	1	14	4	no	10	0	0	0	0	1
10	1	14	5	no	10	0	0	0	0	1
10	1	14	6	no	10	0	0	0	0	1
10	1	14	7	no	10	0	0	0	0	1
10	1	14	8	no	10	0	0	0	0	1
10	1	14	9	no	10	0	0	0	0	1
10	1	14	10	no	10	0	0	0	0	1
10	1	14	15	no	10	0	0	0	0	1
10	1	14	20	no	10	0	0	0	0	1
10	1	15	1	no	10	0	0	0	0	1
10	1	15	2	no	10	0	0	0	0	1
10	1	15	3	no	10	0	0	0	0	1
10	1	15	4	no	10	0	0	0	0	1
10	1	15	5	no	10	0	0	0	0	1
10	1	15	6	no	10	0	0	0	0	1
10	1	15	7	no	10	0	0	0	0	1
10	1	15	8	no	10	0	0	0	0	1
10	1	15	9	no	10	0	0	0	0	1
10	1	15	10	no	10	0	0	0	0	1
10	1	15	15	no	10	0	0	0	0	1
10	1	15	20	no	10	0	0	0	0	1
10	1	16	1	no	10	0	0	0	0	1
10	1	16	2	no	10	0	0	0	0	1
10	1	16	3	no	10	0	0	0	0	1
10	1	16	4	no	10	0	0	0	0	1
10	1	16	5	no	10	0	0	0	0	1
10	1	16	6	no	10	0	0	0	0	1
10	1	16	7	no	10	0	0	0	0	1
10	1	16	8	no	10	0	0	0	0	1
10	1	16	9	no	10	0	0	0	0	1
10	1	16	10	no	10	0	0	0	0	1
10	1	16	15	no	10	0	0	0	0	1
10	1	16	20	no	10	0	0	0	0	1
10	1	17	1	no	10	0	0	0	0	1
10	1	17	2	no	10	0	0	0	0	1
10	1	17	3	no	10	0	0	0	0	1
10	1	17	4	no	10	0	0	0	0	1
10	1	17	5	no	10	0	0	0	0	1
10	1	17	6	no	10	0	0	0	0	1
10	1	17	7	no	10	0	0	0	0	1
10	1	17	8	no	10	0	0	0	0	1
10	1	17	9	no	10	0	0	0	0	1
10	1	17	10	no	10	0	0	0	0	1
10	1	17	15	no	10	0	0	0	0	1
10	1	17	20	no	10	0	0	0	0	1
10	1	18	1	no	10	0	0	0	0	1
10	1	18	2	no	10	0	0	0	0	1
10	1	18	3	no	10	0	0	0	0	1
10	1	18	4	no	10	0	0	0	0	1
10	1	18	5	no	10	0	0	0	0	1
10	1	18	6	no	10	0	0	0	0	1
10	1	18	7	no	10	0	0	0	0	1
10	1	18	8	no	10	0	0	0	0	1
10	1	18	9	no	10	0	0	0	0	1
10	1	18	10	no	10	0	0	0	0	1
10	1	18	15	no	10	0	0	0	0	1
10	1	18	20	no	10	0	0	0	0	1
10	1	19	1	yes	10	0	0	0	0	1
10	1	19	2	yes	10	0	0	0	0	1
10	1	19	3	no	10	0	0	0	0	1
10	1	19	4	no	10	0	0	0	0	1
10	1	19	5	no	10	0	0	0	0	1
10	1	19	6	no	10	0	0	0	0	1
10	1	19	7	no	10	0	0	0	0	1
10	1	19	8	no	10	0	0	0	0	1
10	1	19	9	no	10	0	0	0	0	1
10	1	19	10	no	10	0	0	0	0	1
10	1	19	15	no	10	0	0	0	0	1
10	1	19	20	no	10	0	0	0	0	1
10	1	20	1	no	10	0	0	0	0	1
10	1	20	2	no	10	0	0	0	0	1
10	1	20	3	no	10	0	0	0	0	1
10	1	20	4	no	10	0	0	0	0	1
10	1	20	5	no	10	0	0	0	0	1
10	1	20	6	no	10	0	0	0	0	1
10	1	20	7	no	10	0	0	0	0	1
10	1	20	8	no	10	0	0	0	0	1
10	1	20	9	no	10	0	0	0	0	1
10	1	20	10	no	10	0	0	0	0	1
10	1	20	15	no	10	0	0	0	0	1
10	1	20	20	no	10	0	0	0	0	1
10	1	21	1	no	10	0	0	0	0	1
10	1	21	2	no	10	0	0	0	0	1
10	1	21	3	no	10	0	0	0	0	1
10	1	21	4	no	10	0	0	0	0	1
10	1	21	5	no	10	0	0	0	0	1
10	1	21	6	no	10	0	0	0	0	1
10	1	21	7	no	10	0	0	0	0	1
10	1	21	8	no	10	0	0	0	0	1
10	1	21	9	no	10	0	0	0	0	1
10	1	21	10	no	10	0	0	0	0	1
10	1	21	15	no	10	0	0	0	0	1
10	1	21	20	no	10	0	0	0	0	1
10	1	22	1	no	10	0	0	0	0	1
10	1	22	2	no	10	0	0	0	0	1
10	1	22	3	no	10	0	0	0	0	1
10	1	22	4	no	10	0	0	0	0	1
10	1	22	5	no	10	0	0	0	0	1
10	1	22	6	no	10	0	0	0	0	1
10	1	22	7	no	10	0	0	0	0	1
10	1	22	8	no	10	0	0	0	0	1
10	1	22	9	no	10	0	0	0	0	1
10	1	22	10	no	10	0	0	0	0	1
10	1	22	15	no	10	0	0	0	0	1
10	1	22	20	no	10	0	0	0	0	1
10	1	23	1	no	10	0	0	0	0	1
10	1	23	2	no	10	0	0	0	0	1
10	1	23	3	no	10	0	0	0	0	1
10	1	23	4	no	10	0	0	0	0	1
10	1	23	5	no	10	0	0	0	0	1
10	1	23	6	no	10	0	0	0	0	1
10	1	23	7	no	10	0	0	0	0	1
10	1	23	8	no	10	0	0	0	0	1
10	1	23	9	no	10	0	0	0	0	1
10	1	23	10	no	10	0	0	0	0	1
10	1	23	15	no	10	0	0	0	0	1
10	1	23	20	no	10	0	0	0	0	1
10	1	24	1	no	10	0	0	0	0	1
10	1	24	2	no	10	0	0	0	0	1
10	1	24	3	no	10	0	0	0	0	1
10	1	24	4	no	10	0	0	0	0	1
10	1	24	5	no	10	0	0	0	0	1
10	1	24	6	no	10	0	0	0	0	1
10	1	24	7	no	10	0	0	0	0	1
10	1	24	8	no	10	0	0	0	0	1
10	1	24	9	no	10	0	0	0	0	1
10	1	24	10	no	10	0	0	0	0	1
10	1	24	15	no	10	0	0	0	0	1
10	1	24	20	no	10	0	0	0	0	1
10	1	25	1	yes	10	0	0	0	0	1
10	1	25	2	yes	10	0	0	0	0	1
10	1	25	3	yes	10	0	0	0	0	1
10	1	25	4	yes	10	0	0	0	0	1
10	1	25	5	yes	10	0	0	0	0	1
10	1	25	6	no	10	0	0	0	0	1
10	1	25	7	no	10	0	0	0	0	1
10	1	25	8	no	10	0	0	0	0	1
10	1	25	9	no	10	0	0	0	0	1
10	1	25	10	no	10	0	0	0	0	1
10	1	25	15	no	10	0	0	0	0	1
10	1	25	20	no	10	0	0	0	0	1
10	1	26	1	no	10	0	0	0	0	1
10	1	26	2	no	10	0	0	0	0	1
10	1	26	3	no	10	0	0	0	0	1
10	1	26	4	no	10	0	0	0	0	1
10	1	26	5	no	10	0	0	0	0	1
10	1	26	6	no	10	0	0	0	0	1
10	1	26	7	no	10	0	0	0	0	1
10	1	26	8	no	10	0	0	0	0	1
10	1	26	9	no	10	0	0	0	0	1
10	1	26	10	no	10	0	0	0	0	1
10	1	26	15	no	10	0	0	0	0	1
10	1	26	20	no	10	0	0	0	0	1
10	1	27	1	no	10	0	0	0	0	1
10	1	27	2	no	10	0	0	0	0	1
10	1	27	3	no	10	0	0	0	0	1
10	1	27	4	no	10	0	0	0	0	1
10	1	27	5	no	10	0	0	0	0	1
10	1	27	6	no	10	0	0	0	0	1
10	1	27	7	no	10	0	0	0	0	1
10	1	27	8	no	10	0	0	0	0	1
10	1	27	9	no	10	0	0	0	0	1
10	1	27	10	no	10	0	0	0	0	1
10	1	27	15	no	10	0	0	0	0	1
10	1	27	20	no	10	0	0	0	0	1
10	1	28	1	no	10	0	0	0	0	1
10	1	28	2	no	10	0	0	0	0	1
10	1	28	3	no	10	0	0	0	0	1
10	1	28	4	no	10	0	0	0	0	1
10	1	28	5	no	10	0	0	0	0	1
10	1	28	6	no	10	0	0	0	0	1
10	1	28	7	no	10	0	0	0	0	1
10	1	28	8	no	10	0	0	0	0	1
10	1	28	9	no	10	0	0	0	0	1
10	1	28	10	no	10	0	0	0	0	1
10	1	28	15	no	10	0	0	0	0	1
10	1	28	20	no	10	0	0	0	0	1
10	1	29	1	no	10	0	0	0	0	1
10	1	29	2	no	10	0	0	0	0	1
10	1	29	3	no	10	0	0	0	0	1
10	1	29	4	no	10	0	0	0	0	1
10	1	29	5	no	10	0	0	0	0	1
10	1	29	6	no	10	0	0	0	0	1
10	1	29	7	no	10	0	0	0	0	1
10	1	29	8	no	10	0	0	0	0	1
10	1	29	9	no	10	0	0	0	0	1
10	1	29	10	no	10	0	0	0	0	1
10	1	29	15	no	10	0	0	0	0	1
10	1	29	20	no	10	0	0	0	0	1
10	1	30	1	no	10	0	0	0	0	1
10	1	30	2	no	10	0	0	0	0	1
10	1	30	3	no	10	0	0	0	0	1
10	1	30	4	no	10	0	0	0	0	1
10	1	30	5	no	10	0	0	0	0	1
10	1	30	6	no	10	0	0	0	0	1
10	1	30	7	no	10	0	0	0	0	1
10	1	30	8	no	10	0	0	0	0	1
10	1	30	9	no	10	0	0	0	0	1
10	1	30	10	no	10	0	0	0	0	1
10	1	30	15	no	10	0	0	0	0	1
10	1	30	20	no	10	0	0	0	0	1
10	1	31	1	no	10	0	0	0	0	1
10	1	31	2	no	10	0	0	0	0	1
10	1	31	3	no	10	0	0	0	0	1
10	1	31	4	no	10	0	0	0	0	1
10	1	31	5	no	10	0	0	0	0	1
10	1	31	6	no	10	0	0	0	0	1
10	1	31	7	no	10	0	0	0	0	1
10	1	31	8	no	10	0	0	0	0	1
10	1	31	9	no	10	0	0	0	0	1
10	1	31	10	no	10	0	0	0	0	1
10	1	31	15	no	10	0	0	0	0	1
10	1	31	20	no	10	0	0	0	0	1
10	1	32	1	no	10	0	0	0	0	1
10	1	32	2	no	10	0	0	0	0	1
10	1	32	3	no	10	0	0	0	0	1
10	1	32	4	no	10	0	0	0	0	1
10	1	32	5	no	10	0	0	0	0	1
10	1	32	6	no	10	0	0	0	0	1
10	1	32	7	no	10	0	0	0	0	1
10	1	32	8	no	10	0	0	0	0	1
10	1	32	9	no	10	0	0	0	0	1
10	1	32	10	no	10	0	0	0	0	1
10	1	32	15	no	10	0	0	0	0	1
10	1	32	20	no	10	0	0	0	0	1
10	1	33	1	no	10	0	0	0	0	1
10	1	33	2	no	10	0	0	0	0	1
10	1	33	3	no	10	0	0	0	0	1
10	1	33	4	no	10	0	0	0	0	1
10	1	33	5	no	10	0	0	0	0	1
10	1	33	6	no	10	0	0	0	0	1
10	1	33	7	no	10	0	0	0	0	1
10	1	33	8	no	10	0	0	0	0	1
10	1	33	9	no	10	0	0	0	0	1
10	1	33	10	no	10	0	0	0	0	1
10	1	33	15	no	10	0	0	0	0	1
10	1	33	20	no	10	0	0	0	0	1
10	1	34	1	no	10	0	0	0	0	1
10	1	34	2	no	10	0	0	0	0	1
10	1	34	3	no	10	0	0	0	0	1
10	1	34	4	no	10	0	0	0	0	1
10	1	34	5	no	10	0	0	0	0	1
10	1	34	6	no	10	0	0	0	0	1
10	1	34	7	no	10	0	0	0	0	1
10	1	34	8	no	10	0	0	0	0	1
10	1	34	9	no	10	0	0	0	0	1
10	1	34	10	no	10	0	0	0	0	1
10	1	34	15	no	10	0	0	0	0	1
10	1	34	20	no	10	0	0	0	0	1
10	1	35	1	yes	10	0	0	0	0	1
10	1	35	2	no	10	0	0	0	0	1
10	1	35	3	no	10	0	0	0	0	1
10	1	35	4	no	10	0	0	0	0	1
10	1	35	5	no	10	0	0	0	0	1
10	1	35	6	no	10	0	0	0	0	1
10	1	35	7	no	10	0	0	0	0	1
10	1	35	8	no	10	0	0	0	0	1
10	1	35	9	no	10	0	0	0	0	1
10	1	35	10	no	10	0	0	0	0	1
10	1	35	15	no	10	0	0	0	0	1
10	1	35	20	no	10	0	0	0	0	1
10	1	36	1	yes	10	0	0	0	0	1
10	1	36	2	yes	10	0	0	0	0	1
10	1	36	3	yes	10	0	0	0	0	1
10	1	36	4	yes	10	0	0	0	0	1
10	1	36	5	no	10	0	0	0	0	1
10	1	36	6	no	10	0	0	0	0	1
10	1	36	7	no	10	0	0	0	0	1
10	1	36	8	no	10	0	0	0	0	1
10	1	36	9	no	10	0	0	0	0	1
10	1	36	10	no	10	0	0	0	0	1
10	1	36	15	no	10	0	0	0	0	1
10	1	36	20	no	10	0	0	0	0	1
12	1	1	1	no	100	0	0	0	0	1
12	1	1	2	no	100	0	0	0	0	1
12	1	1	3	no	10	0	0	0	0	1
12	1	1	4	no	10	0	0	0	0	1
12	1	1	5	no	10	0	0	0	0	1
12	1	1	6	no	10	0	0	0	0	1
12	1	1	7	no	10	0	0	0	0	1
12	1	1	8	no	10	0	0	0	0	1
12	1	1	9	no	10	0	0	0	0	1
12	1	1	10	no	10	0	0	0	0	1
12	1	1	15	no	10	0	0	0	0	1
12	1	1	20	no	10	0	0	0	0	1
12	1	2	1	no	100	0	0	0	0	1
12	1	2	2	no	100	0	0	0	0	1
12	1	2	3	no	100	0	0	0	0	1
12	1	2	4	no	10	0	0	0	0	1
12	1	2	5	no	10	0	0	0	0	1
12	1	2	6	no	10	0	0	0	0	1
12	1	2	7	no	10	0	0	0	0	1
12	1	2	8	no	10	0	0	0	0	1
12	1	2	9	no	10	0	0	0	0	1
12	1	2	10	no	10	0	0	0	0	1
12	1	2	15	no	10	0	0	0	0	1
12	1	2	20	no	10	0	0	0	0	1
12	1	3	1	no	100	0	0	0	0	1
12	1	3	2	no	100	0	0	0	0	1
12	1	3	3	no	10	0	0	0	0	1
12	1	3	4	no	10	0	0	0	0	1
12	1	3	5	no	10	0	0	0	0	1
12	1	3	6	no	10	0	0	0	0	1
12	1	3	7	no	10	0	0	0	0	1
12	1	3	8	no	10	0	0	0	0	1
12	1	3	9	no	10	0	0	0	0	1
12	1	3	10	no	10	0	0	0	0	1
12	1	3	15	no	10	0	0	0	0	1
12	1	3	20	no	10	0	0	0	0	1
12	1	4	1	no	100	0	0	0	0	1
12	1	4	2	no	10	0	0	0	0	1
12	1	4	3	no	10	0	0	0	0	1
12	1	4	4	no	10	0	0	0	0	1
12	1	4	5	no	10	0	0	0	0	1
12	1	4	6	no	10	0	0	0	0	1
12	1	4	7	no	10	0	0	0	0	1
12	1	4	8	no	10	0	0	0	0	1
12	1	4	9	no	10	0	0	0	0	1
12	1	4	10	no	10	0	0	0	0	1
12	1	4	15	no	10	0	0	0	0	1
12	1	4	20	no	10	0	0	0	0	1
12	1	5	1	yes	25	0	0	0	0	1
12	1	5	2	yes	10	0	0	0	0	1
12	1	5	3	yes	10	0	0	0	0	1
12	1	5	4	no	10	0	0	0	0	1
12	1	5	5	no	10	0	0	0	0	1
12	1	5	6	no	10	0	0	0	0	1
12	1	5	7	no	10	0	0	0	0	1
12	1	5	8	no	10	0	0	0	0	1
12	1	5	9	no	10	0	0	0	0	1
12	1	5	10	no	10	0	0	0	0	1
12	1	5	15	no	10	0	0	0	0	1
12	1	5	20	no	10	0	0	0	0	1
12	1	6	1	no	100	0	0	0	0	1
12	1	6	2	no	25	0	0	0	0	1
12	1	6	3	no	10	0	0	0	0	1
12	1	6	4	no	10	0	0	0	0	1
12	1	6	5	no	10	0	0	0	0	1
12	1	6	6	no	10	0	0	0	0	1
12	1	6	7	no	10	0	0	0	0	1
12	1	6	8	no	10	0	0	0	0	1
12	1	6	9	no	10	0	0	0	0	1
12	1	6	10	no	10	0	0	0	0	1
12	1	6	15	no	10	0	0	0	0	1
12	1	6	20	no	10	0	0	0	0	1
12	1	7	1	no	100	0	0	0	0	1
12	1	7	2	no	10	0	0	0	0	1
12	1	7	3	no	10	0	0	0	0	1
12	1	7	4	no	10	0	0	0	0	1
12	1	7	5	no	10	0	0	0	0	1
12	1	7	6	no	10	0	0	0	0	1
12	1	7	7	no	10	0	0	0	0	1
12	1	7	8	no	10	0	0	0	0	1
12	1	7	9	no	10	0	0	0	0	1
12	1	7	10	no	10	0	0	0	0	1
12	1	7	15	no	10	0	0	0	0	1
12	1	7	20	no	10	0	0	0	0	1
12	1	8	1	no	100	0	0	0	0	1
12	1	8	2	no	50	0	0	0	0	1
12	1	8	3	no	10	0	0	0	0	1
12	1	8	4	no	10	0	0	0	0	1
12	1	8	5	no	10	0	0	0	0	1
12	1	8	6	no	10	0	0	0	0	1
12	1	8	7	no	10	0	0	0	0	1
12	1	8	8	no	10	0	0	0	0	1
12	1	8	9	no	10	0	0	0	0	1
12	1	8	10	no	10	0	0	0	0	1
12	1	8	15	no	10	0	0	0	0	1
12	1	8	20	no	10	0	0	0	0	1
12	1	9	1	no	100	0	0	0	0	1
12	1	9	2	no	10	0	0	0	0	1
12	1	9	3	no	10	0	0	0	0	1
12	1	9	4	no	10	0	0	0	0	1
12	1	9	5	no	10	0	0	0	0	1
12	1	9	6	no	10	0	0	0	0	1
12	1	9	7	no	10	0	0	0	0	1
12	1	9	8	no	10	0	0	0	0	1
12	1	9	9	no	10	0	0	0	0	1
12	1	9	10	no	10	0	0	0	0	1
12	1	9	15	no	10	0	0	0	0	1
12	1	9	20	no	10	0	0	0	0	1
12	1	10	1	no	100	0	0	0	0	0
12	1	10	2	no	25	0	0	0	0	0
12	1	10	3	no	10	0	0	0	0	0
12	1	10	4	no	10	0	0	0	0	0
12	1	10	5	no	10	0	0	0	0	0
12	1	10	6	no	10	0	0	0	0	0
12	1	10	7	no	10	0	0	0	0	0
12	1	10	8	no	10	0	0	0	0	0
12	1	10	9	no	10	0	0	0	0	0
12	1	10	10	no	10	0	0	0	0	0
12	1	10	15	no	10	0	0	0	0	0
12	1	10	20	no	10	0	0	0	0	0
12	1	11	1	yes	25	0	0	0	0	1
12	1	11	2	yes	25	0	0	0	0	1
12	1	11	3	yes	10	0	0	0	0	1
12	1	11	4	no	10	0	0	0	0	1
12	1	11	5	no	10	0	0	0	0	1
12	1	11	6	no	10	0	0	0	0	1
12	1	11	7	no	10	0	0	0	0	1
12	1	11	8	no	10	0	0	0	0	1
12	1	11	9	no	10	0	0	0	0	1
12	1	11	10	no	10	0	0	0	0	1
12	1	11	15	no	10	0	0	0	0	1
12	1	11	20	no	10	0	0	0	0	1
12	1	12	1	no	100	0	0	0	0	1
12	1	12	2	no	100	0	0	0	0	1
12	1	12	3	no	10	0	0	0	0	1
12	1	12	4	no	10	0	0	0	0	1
12	1	12	5	no	10	0	0	0	0	1
12	1	12	6	no	10	0	0	0	0	1
12	1	12	7	no	10	0	0	0	0	1
12	1	12	8	no	10	0	0	0	0	1
12	1	12	9	no	10	0	0	0	0	1
12	1	12	10	no	10	0	0	0	0	1
12	1	12	15	no	10	0	0	0	0	1
12	1	12	20	no	10	0	0	0	0	1
12	1	13	1	no	75	0	0	0	0	1
12	1	13	2	no	50	0	0	0	0	1
12	1	13	3	no	10	0	0	0	0	1
12	1	13	4	no	10	0	0	0	0	1
12	1	13	5	no	10	0	0	0	0	1
12	1	13	6	no	10	0	0	0	0	1
12	1	13	7	no	10	0	0	0	0	1
12	1	13	8	no	10	0	0	0	0	1
12	1	13	9	no	10	0	0	0	0	1
12	1	13	10	no	10	0	0	0	0	1
12	1	13	15	no	10	0	0	0	0	1
12	1	13	20	no	10	0	0	0	0	1
12	1	14	1	no	100	0	0	0	0	1
12	1	14	2	no	10	0	0	0	0	1
12	1	14	3	no	10	0	0	0	0	1
12	1	14	4	no	10	0	0	0	0	1
12	1	14	5	no	10	0	0	0	0	1
12	1	14	6	no	10	0	0	0	0	1
12	1	14	7	no	10	0	0	0	0	1
12	1	14	8	no	10	0	0	0	0	1
12	1	14	9	no	10	0	0	0	0	1
12	1	14	10	no	10	0	0	0	0	1
12	1	14	15	no	10	0	0	0	0	1
12	1	14	20	no	10	0	0	0	0	1
12	1	15	1	no	75	0	0	0	0	1
12	1	15	2	no	10	0	0	0	0	1
12	1	15	3	no	10	0	0	0	0	1
12	1	15	4	no	10	0	0	0	0	1
12	1	15	5	no	10	0	0	0	0	1
12	1	15	6	no	10	0	0	0	0	1
12	1	15	7	no	10	0	0	0	0	1
12	1	15	8	no	10	0	0	0	0	1
12	1	15	9	no	10	0	0	0	0	1
12	1	15	10	no	10	0	0	0	0	1
12	1	15	15	no	10	0	0	0	0	1
12	1	15	20	no	10	0	0	0	0	1
12	1	16	1	yes	50	0	0	0	0	1
12	1	16	2	yes	10	0	0	0	0	1
12	1	16	3	yes	10	0	0	0	0	1
12	1	16	4	yes	10	0	0	0	0	1
12	1	16	5	no	10	0	0	0	0	1
12	1	16	6	no	10	0	0	0	0	1
12	1	16	7	no	10	0	0	0	0	1
12	1	16	8	no	10	0	0	0	0	1
12	1	16	9	no	10	0	0	0	0	1
12	1	16	10	no	10	0	0	0	0	1
12	1	16	15	no	10	0	0	0	0	1
12	1	16	20	no	10	0	0	0	0	1
12	1	17	1	no	75	0	0	0	0	1
12	1	17	2	no	10	0	0	0	0	1
12	1	17	3	no	10	0	0	0	0	1
12	1	17	4	no	10	0	0	0	0	1
12	1	17	5	no	10	0	0	0	0	1
12	1	17	6	no	10	0	0	0	0	1
12	1	17	7	no	10	0	0	0	0	1
12	1	17	8	no	10	0	0	0	0	1
12	1	17	9	no	10	0	0	0	0	1
12	1	17	10	no	10	0	0	0	0	1
12	1	17	15	no	10	0	0	0	0	1
12	1	17	20	no	10	0	0	0	0	1
12	1	18	1	no	75	0	0	0	0	1
12	1	18	2	no	10	0	0	0	0	1
12	1	18	3	no	10	0	0	0	0	1
12	1	18	4	no	10	0	0	0	0	1
12	1	18	5	no	10	0	0	0	0	1
12	1	18	6	no	10	0	0	0	0	1
12	1	18	7	no	10	0	0	0	0	1
12	1	18	8	no	10	0	0	0	0	1
12	1	18	9	no	10	0	0	0	0	1
12	1	18	10	no	10	0	0	0	0	1
12	1	18	15	no	10	0	0	0	0	1
12	1	18	20	no	10	0	0	0	0	1
12	1	19	1	yes	75	0	0	0	0	1
12	1	19	2	yes	10	0	0	0	0	1
12	1	19	3	yes	10	0	0	0	0	1
12	1	19	4	no	10	0	0	0	0	1
12	1	19	5	no	10	0	0	0	0	1
12	1	19	6	no	10	0	0	0	0	1
12	1	19	7	no	10	0	0	0	0	1
12	1	19	8	no	10	0	0	0	0	1
12	1	19	9	no	10	0	0	0	0	1
12	1	19	10	no	10	0	0	0	0	1
12	1	19	15	no	10	0	0	0	0	1
12	1	19	20	no	10	0	0	0	0	1
12	1	20	1	no	50	0	0	0	0	1
12	1	20	2	no	10	0	0	0	0	1
12	1	20	3	no	10	0	0	0	0	1
12	1	20	4	no	10	0	0	0	0	1
12	1	20	5	no	10	0	0	0	0	1
12	1	20	6	no	10	0	0	0	0	1
12	1	20	7	no	10	0	0	0	0	1
12	1	20	8	no	10	0	0	0	0	1
12	1	20	9	no	10	0	0	0	0	1
12	1	20	10	no	10	0	0	0	0	1
12	1	20	15	no	10	0	0	0	0	1
12	1	20	20	no	10	0	0	0	0	1
12	1	21	1	no	10	0	0	0	0	1
12	1	21	2	no	10	0	0	0	0	1
12	1	21	3	no	10	0	0	0	0	1
12	1	21	4	no	10	0	0	0	0	1
12	1	21	5	no	10	0	0	0	0	1
12	1	21	6	no	10	0	0	0	0	1
12	1	21	7	no	10	0	0	0	0	1
12	1	21	8	no	10	0	0	0	0	1
12	1	21	9	no	10	0	0	0	0	1
12	1	21	10	no	10	0	0	0	0	1
12	1	21	15	no	10	0	0	0	0	1
12	1	21	20	no	10	0	0	0	0	1
12	1	22	1	no	10	0	0	0	0	1
12	1	22	2	no	10	0	0	0	0	1
12	1	22	3	no	10	0	0	0	0	1
12	1	22	4	no	10	0	0	0	0	1
12	1	22	5	no	10	0	0	0	0	1
12	1	22	6	no	10	0	0	0	0	1
12	1	22	7	no	10	0	0	0	0	1
12	1	22	8	no	10	0	0	0	0	1
12	1	22	9	no	10	0	0	0	0	1
12	1	22	10	no	10	0	0	0	0	1
12	1	22	15	no	10	0	0	0	0	1
12	1	22	20	no	10	0	0	0	0	1
12	1	23	1	yes	10	0	0	0	0	1
12	1	23	2	yes	10	0	0	0	0	1
12	1	23	3	yes	10	0	0	0	0	1
12	1	23	4	yes	10	0	0	0	0	1
12	1	23	5	yes	10	0	0	0	0	1
12	1	23	6	yes	10	0	0	0	0	1
12	1	23	7	no	10	0	0	0	0	1
12	1	23	8	no	10	0	0	0	0	1
12	1	23	9	no	10	0	0	0	0	1
12	1	23	10	no	10	0	0	0	0	1
12	1	23	15	no	10	0	0	0	0	1
12	1	23	20	no	10	0	0	0	0	1
12	1	24	1	yes	10	0	0	0	0	1
12	1	24	2	yes	10	0	0	0	0	1
12	1	24	3	yes	10	0	0	0	0	1
12	1	24	4	yes	10	0	0	0	0	1
12	1	24	5	yes	10	0	0	0	0	1
12	1	24	6	yes	10	0	0	0	0	1
12	1	24	7	yes	10	0	0	0	0	1
12	1	24	8	yes	10	0	0	0	0	1
12	1	24	9	no	10	0	0	0	0	1
12	1	24	10	no	10	0	0	0	0	1
12	1	24	15	no	10	0	0	0	0	1
12	1	24	20	no	10	0	0	0	0	1
12	1	25	1	yes	10	0	0	0	0	1
12	1	25	2	yes	10	0	0	0	0	1
12	1	25	3	yes	10	0	0	0	0	1
12	1	25	4	yes	10	0	0	0	0	1
12	1	25	5	no	10	0	0	0	0	1
12	1	25	6	no	10	0	0	0	0	1
12	1	25	7	no	10	0	0	0	0	1
12	1	25	8	no	10	0	0	0	0	1
12	1	25	9	no	10	0	0	0	0	1
12	1	25	10	no	10	0	0	0	0	1
12	1	25	15	no	10	0	0	0	0	1
12	1	25	20	no	10	0	0	0	0	1
12	1	26	1	no	10	0	0	0	0	1
12	1	26	2	no	10	0	0	0	0	1
12	1	26	3	no	10	0	0	0	0	1
12	1	26	4	no	10	0	0	0	0	1
12	1	26	5	no	10	0	0	0	0	1
12	1	26	6	no	10	0	0	0	0	1
12	1	26	7	no	10	0	0	0	0	1
12	1	26	8	no	10	0	0	0	0	1
12	1	26	9	no	10	0	0	0	0	1
12	1	26	10	no	10	0	0	0	0	1
12	1	26	15	no	10	0	0	0	0	1
12	1	26	20	no	10	0	0	0	0	1
12	1	27	1	no	10	0	0	0	0	1
12	1	27	2	no	10	0	0	0	0	1
12	1	27	3	no	10	0	0	0	0	1
12	1	27	4	no	10	0	0	0	0	1
12	1	27	5	no	10	0	0	0	0	1
12	1	27	6	no	10	0	0	0	0	1
12	1	27	7	no	10	0	0	0	0	1
12	1	27	8	no	10	0	0	0	0	1
12	1	27	9	no	10	0	0	0	0	1
12	1	27	10	no	10	0	0	0	0	1
12	1	27	15	no	10	0	0	0	0	1
12	1	27	20	no	10	0	0	0	0	1
12	1	28	1	no	25	0	0	0	0	1
12	1	28	2	no	10	0	0	0	0	1
12	1	28	3	no	10	0	0	0	0	1
12	1	28	4	no	10	0	0	0	0	1
12	1	28	5	no	10	0	0	0	0	1
12	1	28	6	no	10	0	0	0	0	1
12	1	28	7	no	10	0	0	0	0	1
12	1	28	8	no	10	0	0	0	0	1
12	1	28	9	no	10	0	0	0	0	1
12	1	28	10	no	10	0	0	0	0	1
12	1	28	15	no	10	0	0	0	0	1
12	1	28	20	no	10	0	0	0	0	1
12	1	29	1	no	10	0	0	0	0	1
12	1	29	2	no	10	0	0	0	0	1
12	1	29	3	no	10	0	0	0	0	1
12	1	29	4	no	10	0	0	0	0	1
12	1	29	5	no	10	0	0	0	0	1
12	1	29	6	no	10	0	0	0	0	1
12	1	29	7	no	10	0	0	0	0	1
12	1	29	8	no	10	0	0	0	0	1
12	1	29	9	no	10	0	0	0	0	1
12	1	29	10	no	10	0	0	0	0	1
12	1	29	15	no	10	0	0	0	0	1
12	1	29	20	no	10	0	0	0	0	1
12	1	30	1	no	10	0	0	0	0	1
12	1	30	2	no	10	0	0	0	0	1
12	1	30	3	no	10	0	0	0	0	1
12	1	30	4	no	10	0	0	0	0	1
12	1	30	5	no	10	0	0	0	0	1
12	1	30	6	no	10	0	0	0	0	1
12	1	30	7	no	10	0	0	0	0	1
12	1	30	8	no	10	0	0	0	0	1
12	1	30	9	no	10	0	0	0	0	1
12	1	30	10	no	10	0	0	0	0	1
12	1	30	15	no	10	0	0	0	0	1
12	1	30	20	no	10	0	0	0	0	1
12	1	31	1	no	10	0	0	0	0	1
12	1	31	2	no	10	0	0	0	0	1
12	1	31	3	no	10	0	0	0	0	1
12	1	31	4	no	10	0	0	0	0	1
12	1	31	5	no	10	0	0	0	0	1
12	1	31	6	no	10	0	0	0	0	1
12	1	31	7	no	10	0	0	0	0	1
12	1	31	8	no	10	0	0	0	0	1
12	1	31	9	no	10	0	0	0	0	1
12	1	31	10	no	10	0	0	0	0	1
12	1	31	15	no	10	0	0	0	0	1
12	1	31	20	no	10	0	0	0	0	1
12	1	32	1	no	10	0	0	0	0	1
12	1	32	2	no	10	0	0	0	0	1
12	1	32	3	no	10	0	0	0	0	1
12	1	32	4	no	10	0	0	0	0	1
12	1	32	5	no	10	0	0	0	0	1
12	1	32	6	no	10	0	0	0	0	1
12	1	32	7	no	10	0	0	0	0	1
12	1	32	8	no	10	0	0	0	0	1
12	1	32	9	no	10	0	0	0	0	1
12	1	32	10	no	10	0	0	0	0	1
12	1	32	15	no	10	0	0	0	0	1
12	1	32	20	no	10	0	0	0	0	1
12	1	33	1	no	10	0	0	0	0	1
12	1	33	2	no	10	0	0	0	0	1
12	1	33	3	no	10	0	0	0	0	1
12	1	33	4	no	10	0	0	0	0	1
12	1	33	5	no	10	0	0	0	0	1
12	1	33	6	no	10	0	0	0	0	1
12	1	33	7	no	10	0	0	0	0	1
12	1	33	8	no	10	0	0	0	0	1
12	1	33	9	no	10	0	0	0	0	1
12	1	33	10	no	10	0	0	0	0	1
12	1	33	15	no	10	0	0	0	0	1
12	1	33	20	no	10	0	0	0	0	1
12	1	34	1	no	25	0	0	0	0	1
12	1	34	2	no	10	0	0	0	0	1
12	1	34	3	no	10	0	0	0	0	1
12	1	34	4	no	10	0	0	0	0	1
12	1	34	5	no	10	0	0	0	0	1
12	1	34	6	no	10	0	0	0	0	1
12	1	34	7	no	10	0	0	0	0	1
12	1	34	8	no	10	0	0	0	0	1
12	1	34	9	no	10	0	0	0	0	1
12	1	34	10	no	10	0	0	0	0	1
12	1	34	15	no	10	0	0	0	0	1
12	1	34	20	no	10	0	0	0	0	1
12	1	35	1	yes	50	0	0	0	0	1
12	1	35	2	yes	10	0	0	0	0	1
12	1	35	3	yes	10	0	0	0	0	1
12	1	35	4	yes	10	0	0	0	0	1
12	1	35	5	no	10	0	0	0	0	1
12	1	35	6	no	10	0	0	0	0	1
12	1	35	7	no	10	0	0	0	0	1
12	1	35	8	no	10	0	0	0	0	1
12	1	35	9	no	10	0	0	0	0	1
12	1	35	10	no	10	0	0	0	0	1
12	1	35	15	no	10	0	0	0	0	1
12	1	35	20	no	10	0	0	0	0	1
12	1	36	1	yes	25	0	0	0	0	1
12	1	36	2	yes	25	0	0	0	0	1
12	1	36	3	yes	10	0	0	0	0	1
12	1	36	4	yes	10	0	0	0	0	1
12	1	36	5	yes	10	0	0	0	0	1
12	1	36	6	no	10	0	0	0	0	1
12	1	36	7	no	10	0	0	0	0	1
12	1	36	8	no	10	0	0	0	0	1
12	1	36	9	no	10	0	0	0	0	1
12	1	36	10	no	10	0	0	0	0	1
12	1	36	15	no	10	0	0	0	0	1
12	1	36	20	no	10	0	0	0	0	1
20	1	1	1	no	0	0	0	0	0	1
20	1	1	2	no	50	0	0	0	0	1
20	1	1	3	no	100	0	0	0	0	1
20	1	1	4	no	75	0	0	0	0	1
20	1	1	5	no	10	0	0	0	0	1
20	1	1	6	no	10	0	0	0	0	1
20	1	1	7	no	10	0	0	0	0	1
20	1	1	8	no	10	0	0	0	0	1
20	1	1	9	no	10	0	0	0	0	1
20	1	1	10	no	10	0	0	0	0	1
20	1	1	15	no	10	0	0	0	0	1
20	1	1	20	no	10	0	0	0	0	1
20	1	2	1	yes	100	2.5	4	1	1	1
20	1	2	2	yes	100	2.5	6	1	1	1
20	1	2	3	yes	100	0	0	0	0	1
20	1	2	4	yes	0	0	0	0	0	1
20	1	2	5	yes	25	0	0	0	0	1
20	1	2	6	yes	10	0	0	0	0	1
20	1	2	7	yes	10	0	0	0	0	1
20	1	2	8	yes	10	0	0	0	0	1
20	1	2	9	yes	10	0	0	0	0	1
20	1	2	10	yes	10	0	0	0	0	1
20	1	2	15	no	10	0	0	0	0	1
20	1	2	20	no	10	0	0	0	0	1
20	1	3	1	no	75	0	0	0	0	1
20	1	3	2	no	100	0	0	0	0	1
20	1	3	3	no	100	0	0	0	0	1
20	1	3	4	no	100	0	0	0	0	1
20	1	3	5	no	100	0	0	0	0	1
20	1	3	6	no	25	0	0	0	0	1
20	1	3	7	no	10	0	0	0	0	1
20	1	3	8	no	10	0	0	0	0	1
20	1	3	9	no	10	0	0	0	0	1
20	1	3	10	no	10	0	0	0	0	1
20	1	3	15	no	10	0	0	0	0	1
20	1	3	20	no	10	0	0	0	0	1
20	1	4	1	no	100	0		0	0	1
20	1	4	2	no	100	2.5		1	0	1
20	1	4	3	no	0	0	0	0	0	1
20	1	4	4	no	100	0	0	0	0	1
20	1	4	5	no	75	0	0	0	0	1
20	1	4	6	no	10	0	0	0	0	1
20	1	4	7	no	10	0	0	0	0	1
20	1	4	8	no	10	0	0	0	0	1
20	1	4	9	no	10	0	0	0	0	1
20	1	4	10	no	10	0	0	0	0	1
20	1	4	15	no	10	0	0	0	0	1
20	1	4	20	no	10	0	0	0	0	1
20	1	5	1	yes	0	0	0	0	0	1
20	1	5	2	yes	0	0	0	0	0	1
20	1	5	3	yes	0	0	0	0	0	1
20	1	5	4	no	50	0	0	0	0	1
20	1	5	5	no	10	0	0	0	0	1
20	1	5	6	no	10	0	0	0	0	1
20	1	5	7	no	10	0	0	0	0	1
20	1	5	8	no	10	0	0	0	0	1
20	1	5	9	no	10	0	0	0	0	1
20	1	5	10	no	10	0	0	0	0	1
20	1	5	15	no	10	0	0	0	0	1
20	1	5	20	no	10	0	0	0	0	1
20	1	6	1	no	100	0	0	0	0	1
20	1	6	2	no	100	0	0	0	0	1
20	1	6	3	no	100	0	0	0	0	1
20	1	6	4	no	100	0	0	0	0	1
20	1	6	5	no	100	0	0	0	0	1
20	1	6	6	no	75	0	0	0	0	1
20	1	6	7	no	50	0	0	0	0	1
20	1	6	8	no	10	0	0	0	0	1
20	1	6	9	no	10	0	0	0	0	1
20	1	6	10	no	10	0	0	0	0	1
20	1	6	15	no	10	0	0	0	0	1
20	1	6	20	no	10	0	0	0	0	1
20	1	7	1	no	100	0	0	0	0	1
20	1	7	2	no	100	0	0	0	0	1
20	1	7	3	no	100	0	0	0	0	1
20	1	7	4	no	100	0	0	0	0	1
20	1	7	5	no	100	0	0	0	0	1
20	1	7	6	no	10	0	0	0	0	1
20	1	7	7	no	10	0	0	0	0	1
20	1	7	8	no	10	0	0	0	0	1
20	1	7	9	no	10	0	0	0	0	1
20	1	7	10	no	10	0	0	0	0	1
20	1	7	15	no	10	0	0	0	0	1
20	1	7	20	no	10	0	0	0	0	1
20	1	8	1	no	100	2.5	0	1	0	1
20	1	8	2	no	100	27.5	0	1	0	1
20	1	8	3	no	25	27.5	0	1	0	1
20	1	8	4	no	100	0	0	0	0	1
20	1	8	5	no	100	0	0	0	0	1
20	1	8	6	no	50	0	0	0	0	1
20	1	8	7	no	10	0	0	0	0	1
20	1	8	8	no	10	0	0	0	0	1
20	1	8	9	no	10	0	0	0	0	1
20	1	8	10	no	10	0	0	0	0	1
20	1	8	15	no	10	0	0	0	0	1
20	1	8	20	no	10	0	0	0	0	1
20	1	9	1	no	100	2.5	0	1	0	1
20	1	9	2	no	100	2.5	1	1	1	1
20	1	9	3	no	100	0	0	0	0	1
20	1	9	4	no	100	0	0	0	0	1
20	1	9	5	no	100	0	0	0	0	1
20	1	9	6	no	100	2.5	1	1	1	1
20	1	9	7	no	100	2.5	0	1	0	1
20	1	9	8	no	25	0	0	0	0	1
20	1	9	9	no	10	0	0	0	0	1
20	1	9	10	no	10	0	0	0	0	1
20	1	9	15	no	10	0	0	0	0	1
20	1	9	20	no	10	0	0	0	0	1
20	1	10	1	no	100	0	0	0	0	0
20	1	10	2	no	100	0	0	0	0	0
20	1	10	3	no	100	0	0	0	0	0
20	1	10	4	no	100	0	0	0	0	0
20	1	10	5	no	100	0	0	0	0	0
20	1	10	6	no	100	0	0	0	0	0
20	1	10	7	no	10	0	0	0	0	0
20	1	10	8	no	10	0	0	0	0	0
20	1	10	9	no	10	0	0	0	0	0
20	1	10	10	no	10	0	0	0	0	0
20	1	10	15	no	10	0	0	0	0	0
20	1	10	20	no	10	0	0	0	0	0
20	1	11	1	yes	0	0	0	0	0	1
20	1	11	2	yes	0	0	0	0	0	1
20	1	11	3	yes	0	0	0	0	0	1
20	1	11	4	yes	25	0	0	0	0	1
20	1	11	5	yes	0	0	0	0	0	1
20	1	11	6	yes	10	0	0	0	0	1
20	1	11	7	yes	10	0	0	0	0	1
20	1	11	8	yes	10	0	0	0	0	1
20	1	11	9	yes	10	0	0	0	0	1
20	1	11	10	yes	10	0	0	0	0	1
20	1	11	15	no	10	0	0	0	0	1
20	1	11	20	no	10	0	0	0	0	1
20	1	12	1	no	100	0	0	0	0	1
20	1	12	2	no	0	0	0	0	0	1
20	1	12	3	no	0	0	0	0	0	1
20	1	12	4	no	75	0	0	0	0	1
20	1	12	5	no	25	0	0	0	0	1
20	1	12	6	no	10	0	0	0	0	1
20	1	12	7	no	10	0	0	0	0	1
20	1	12	8	no	10	0	0	0	0	1
20	1	12	9	no	10	0	0	0	0	1
20	1	12	10	no	10	0	0	0	0	1
20	1	12	15	no	10	0	0	0	0	1
20	1	12	20	no	10	0	0	0	0	1
20	1	13	1	no	0	0	0	0	0	1
20	1	13	2	no	0	0	0	0	0	1
20	1	13	3	no	25	0	0	0	0	1
20	1	13	4	no	50	0	0	0	0	1
20	1	13	5	no	10	0	0	0	0	1
20	1	13	6	no	10	0	0	0	0	1
20	1	13	7	no	10	0	0	0	0	1
20	1	13	8	no	10	0	0	0	0	1
20	1	13	9	no	10	0	0	0	0	1
20	1	13	10	no	10	0	0	0	0	1
20	1	13	15	no	10	0	0	0	0	1
20	1	13	20	no	10	0	0	0	0	1
20	1	14	1	no	100	0	0	0	0	1
20	1	14	2	no	75	0	0	0	0	1
20	1	14	3	no	100	0	0	0	0	1
20	1	14	4	no	100	0	0	0	0	1
20	1	14	5	no	10	0	0	0	0	1
20	1	14	6	no	10	0	0	0	0	1
20	1	14	7	no	10	0	0	0	0	1
20	1	14	8	no	10	0	0	0	0	1
20	1	14	9	no	10	0	0	0	0	1
20	1	14	10	no	10	0	0	0	0	1
20	1	14	15	no	10	0	0	0	0	1
20	1	14	20	no	10	0	0	0	0	1
20	1	15	1	yes	100	27.5	0	1	0	1
20	1	15	2	yes	100	2.5	0	1	0	1
20	1	15	3	yes	0	0	0	0	0	1
20	1	15	4	yes	50	0	0	0	0	1
20	1	15	5	yes	10	0	0	0	0	1
20	1	15	6	yes	10	0	0	0	0	1
20	1	15	7	yes	10	0	0	0	0	1
20	1	15	8	yes	10	0	0	0	0	1
20	1	15	9	yes	10	0	0	0	0	1
20	1	15	10	yes	10	0	0	0	0	1
20	1	15	15	yes	10	0	0	0	0	1
20	1	15	20	no	10	0	0	0	0	1
20	1	16	1	yes	0	0	0	0	0	1
20	1	16	2	yes	50	0	0	0	0	1
20	1	16	3	yes	75	0	0	0	0	1
20	1	16	4	yes	50	0	0	0	0	1
20	1	16	5	yes	10	0	0	0	0	1
20	1	16	6	yes	10	0	0	0	0	1
20	1	16	7	yes	10	0	0	0	0	1
20	1	16	8	yes	10	0	0	0	0	1
20	1	16	9	yes	10	0	0	0	0	1
20	1	16	10	no	10	0	0	0	0	1
20	1	16	15	no	10	0	0	0	0	1
20	1	16	20	no	10	0	0	0	0	1
20	1	17	1	yes	100	0	0	0	0	1
20	1	17	2	yes	100	0	0	0	0	1
20	1	17	3	yes	25	0	0	0	0	1
20	1	17	4	yes	0	0	0	0	0	1
20	1	17	5	yes	10	0	0	0	0	1
20	1	17	6	yes	10	0	0	0	0	1
20	1	17	7	yes	10	0	0	0	0	1
20	1	17	8	no	10	0	0	0	0	1
20	1	17	9	no	10	0	0	0	0	1
20	1	17	10	no	10	0	0	0	0	1
20	1	17	15	no	10	0	0	0	0	1
20	1	17	20	no	10	0	0	0	0	1
20	1	18	1	no	100	0	0	0	0	1
20	1	18	2	no	75	0	0	0	0	1
20	1	18	3	no	0	0	0	0	0	1
20	1	18	4	no	0	0	0	0	0	1
20	1	18	5	no	75	0	0	0	0	1
20	1	18	6	no	10	0	0	0	0	1
20	1	18	7	no	10	0	0	0	0	1
20	1	18	8	no	10	0	0	0	0	1
20	1	18	9	no	10	0	0	0	0	1
20	1	18	10	no	10	0	0	0	0	1
20	1	18	15	no	10	0	0	0	0	1
20	1	18	20	no	10	0	0	0	0	1
20	1	19	1	yes	100	0	0	0	0	1
20	1	19	2	yes	50	0	0	0	0	1
20	1	19	3	yes	25	0	0	0	0	1
20	1	19	4	yes	25	0	0	0	0	1
20	1	19	5	yes	0	0	0	0	0	1
20	1	19	6	yes	0	0	0	0	0	1
20	1	19	7	yes	10	0	0	0	0	1
20	1	19	8	yes	10	0	0	0	0	1
20	1	19	9	yes	10	0	0	0	0	1
20	1	19	10	no	10	0	0	0	0	1
20	1	19	15	no	10	0	0	0	0	1
20	1	19	20	no	10	0	0	0	0	1
20	1	20	1	no	100	0	0	0	0	1
20	1	20	2	no	100	0	0	0	0	1
20	1	20	3	no	100	0	0	0	0	1
20	1	20	4	no	100	0	0	0	0	1
20	1	20	5	no	100	0	0	0	0	1
20	1	20	6	no	100	0	0	0	0	1
20	1	20	7	no	100	0	0	0	0	1
20	1	20	8	no	25	0	0	0	0	1
20	1	20	9	no	10	0	0	0	0	1
20	1	20	10	no	10	0	0	0	0	1
20	1	20	15	no	10	0	0	0	0	1
20	1	20	20	no	10	0	0	0	0	1
20	1	21	1	yes	100	0	0	0	0	1
20	1	21	2	yes	100	0	0	0	0	1
20	1	21	3	no	0	0	0	0	0	1
20	1	21	4	no	100	0	0	0	0	1
20	1	21	5	no	50	0	0	0	0	1
20	1	21	6	no	10	0	0	0	0	1
20	1	21	7	no	10	0	0	0	0	1
20	1	21	8	no	10	0	0	0	0	1
20	1	21	9	no	10	0	0	0	0	1
20	1	21	10	no	10	0	0	0	0	1
20	1	21	15	no	10	0	0	0	0	1
20	1	21	20	no	10	0	0	0	0	1
20	1	22	1	no	100	0	0	0	0	1
20	1	22	2	no	100	0	0	0	0	1
20	1	22	3	no	100	0	0	0	0	1
20	1	22	4	no	100	0	0	0	0	1
20	1	22	5	no	100	0	0	0	0	1
20	1	22	6	no	10	0	0	0	0	1
20	1	22	7	no	10	0	0	0	0	1
20	1	22	8	no	10	0	0	0	0	1
20	1	22	9	no	10	0	0	0	0	1
20	1	22	10	no	10	0	0	0	0	1
20	1	22	15	no	10	0	0	0	0	1
20	1	22	20	no	10	0	0	0	0	1
20	1	23	1	yes	0	0	0	0	0	1
20	1	23	2	yes	0	0	0	0	0	1
20	1	23	3	yes	50	0	0	0	0	1
20	1	23	4	yes	25	0	0	0	0	1
20	1	23	5	yes	25	0	0	0	0	1
20	1	23	6	yes	10	0	0	0	0	1
20	1	23	7	yes	10	0	0	0	0	1
[truncated: 5,885 more rows]

## Sheet: Fig 4e
days after inoc	% only water	% water + hyph	% w+h+bacteria	% w+b
15	75.2294	24.7706	0	0
22	71.9008	27.2727	0.826446	0
29	69.3642	29.4798	1.15607	0
34	69.1489	13.8298	17.0213	0
36	73.8462	10.7692	9.23077	6.15385
41	53.5714	32.1429	10.7143	3.57143
58	14.8649	2.7027	60.8108	21.6216

## Sheet: Fig 5
TRACK_ID	TRACK_X_LOCATION	TRACK_Y_LOCATION	Velocity (um/sec)	NUMBER_SPOTS
0	740.642	144.456	1.148482759	3
1	757.374	840.019	0.984413793	2
2	851.785	143.532	0.883448276	2
3	898.083	166.318	8.424310345	2
4	106.464	850.888	0.74462069	2
5	607.084	473.68	1.804758621	2
6	723.063	147.342	1.84262069	2
7	855.246	828.658	7.843758621	2
8	401.144	138.271	0.896068966	2
9	1066.853	833.781	2.997413793	2
10	1423.402	465.192	0.694137931	2
11	1727	136.004	0.050482759	2
12	743.778	833.979	1.003344828	4
13	823.328	468.661	0.700448276	2
14	1043.122	142.727	2.113965517	2
15	870.532	834.753	3.956586207	2
16	918.658	482.058	0.990724138	2
17	181.479	859.679	1.255758621	2
18	1399.069	153.299	0.031551724	2
19	1593.076	480.074	1.413517241	2
20	931.749	484.683	0.814034483	2
21	122.159	148.662	6.23462069	3
22	446.104	474.762	0.706758621	2
23	140.13	479.902	0.776172414	2
24	1353.71	149.792	1.26837931	3
25	96.852	861.698	3.678931034	2
26	580.507	494.204	0.656275862	2
27	1325.895	874.33	0.877137931	2
28	93.123	879.369	3.792517241	2
29	1634.599	498.903	8.790310345	2
30	1329.318	493.527	0.870827586	2
31	1607.771	157.361	0.555310345	2
32	1647.621	157.661	1.009655172	2
33	712.627	487.771	1.053827586	2
34	336.678	157.385	0.839275862	2
35	367.339	486.591	1.08537931	2
36	95.162	875.352	7.282137931	2
37	714.933	867.023	1.482931034	2
38	131.638	158.679	0.151448276	2
39	1099.516	488.339	1.135862069	2
40	123.336	165.949	3.634758621	3
41	783.073	503.476	1.041206897	2
42	1495.407	890.777	0.624724138	3
43	99.906	894.632	2.221241379	4
44	911.906	169.211	1.508172414	2
45	1300.852	497.158	0.864517241	4
46	1362.529	160.377	11.54162069	2
47	297.892	884.561	1.26837931	3
48	354.561	905.595	1.034896552	2
49	840.55	905.614	0.631034483	2
50	1499.612	910.54	0.92762069	3
51	341.936	911.997	1.079068966	3
52	1361.915	172.984	1.855241379	4
53	131.034	171.553	0.90237931	2
54	786.085	901.966	0.649965517	4
55	741.78	902.324	1.148482759	3
56	864.341	510.898	1.615448276	4
57	1205.424	526.855	1.836310345	2
58	996.048	190.666	1.413517241	2
59	174.326	924.133	1.968827586	2
60	1365.214	189.043	1.08537931	3
61	982.96	193.653	1.230517241	3
62	821.08	185.384	1.388275862	2
63	505.721	516.122	2.511517241	2
64	922.017	915.481	1.527103448	3
65	132.048	183.419	0.870827586	2
66	489.563	521.74	1.905724138	2
67	928.506	184.755	1.192655172	2
68	1481.02	919.215	1.180034483	3
69	60.927	532.087	19.41062069	2
70	1120.073	536.242	0.511137931	2
71	277.26	201.475	0.542689655	2
72	187.128	533.33	1.098	3
73	203.425	206.622	1.047517241	2
74	405.635	538.303	2.385310345	4
75	985.974	204.07	2.467344828	2
76	1423.834	537.637	1.053827586	2
77	504.546	530.161	2.454724138	6
78	1489.909	194.058	1.363034483	3
79	182.273	931.632	2.227551724	3
80	633.388	532.117	0.700448276	3
81	714.824	937.115	0.763551724	4
82	733.967	198.053	0.997034483	2
83	813.474	934.948	0.851896552	2
84	1547.211	215.572	1.066448276	4
85	1518.214	215.135	1.962517241	4
86	1287.698	548.281	2.158137931	2
87	1367.47	220.353	25.99231034	2
88	302.094	549.316	1.306241379	2
89	503.145	541.242	0.908689655	3
90	294.65	956.673	1.091689655	2
91	1487.591	210.224	1.29362069	2
92	1440.772	241.097	2.656655172	2
93	596.999	539.227	0.782482759	2
94	1557.312	209.869	1.116931034	2
95	674.06	958.913	2.196	2
96	1436.075	233.386	2.076103448	2
97	285.375	984.422	8.518965517	2
98	863.731	226.461	0.738310345	2
99	82.419	980.247	0.832965517	4
100	738.138	227.742	1.337793103	2
101	425.183	984.564	0.92762069	2
102	248.244	227.221	0.662586207	2
103	902.871	983.355	0.612103448	3
104	1387.946	221.082	1.161103448	4
105	1297.727	968.797	0.832965517	3
106	1452.175	222.951	1.602827586	2
107	706.084	971.317	0.769862069	2
108	1391.903	244.7	8.266551724	3
109	205.672	573.934	1.274689655	2
110	160.396	997.305	0.694137931	4
111	254.086	239.756	1.81737931	2
112	412.042	575.761	0.940241379	2
113	682.999	1000.548	0.504827586	2
114	1416.776	576.775	0.441724138	2
115	213.265	566.877	2.101344828	2
116	697.65	988.703	1.804758621	4
117	1605.398	234.59	1.167413793	2
118	156.569	233.525	0.858206897	2
119	1324.179	986.085	2.076103448	2
120	885.572	987.258	2.095034483	3
121	308.792	236.051	0.567931034	2
122	1341.265	989.673	1.08537931	4
123	813.111	988.73	0.435413793	2
124	1014.655	1012.343	0.959172414	2
125	87.938	588.137	0.839275862	2
126	1457.908	250.22	1.83	3
127	192.361	589.427	4.360448276	2
128	192.556	589.01	3.363413793	3
129	1466.78	1010.328	2.177068966	2
130	319.005	1007.708	7.850068966	4
131	552.026	577.777	0.971793103	2
132	815.778	579.226	0.687827586	2
133	185.982	258.491	1.072758621	2
134	1483.84	1029.222	3.552724138	2
135	881.414	256.358	0.321827586	2
136	912.404	1015.833	5.50262069	4
137	1388.555	260.473	0.649965517	2
138	1459.348	1033.882	2.517827586	2
139	697.302	1023.587	0.889758621	4
140	1411.78	262.272	7.155931034	12
141	440.596	595.789	0.984413793	2
142	782.127	590.119	0.738310345	2
143	1382.701	1014.28	1.981448276	2
144	865.514	253.561	5.464758621	2
145	1001.899	1016.451	1.135862069	2
146	1066.995	600.356	1.022275862	2
147	542.297	1028.613	2.972172414	6
148	143.297	273.348	0.631034483	2
149	494.842	603.84	0.978103448	2
150	1424.781	279.812	2.057172414	2
151	231.627	272.408	1.047517241	5
152	184.732	603.671	1.167413793	2
153	944.082	266.003	0.555310345	2
154	55.984	1023.516	1.173724138	7
155	1536.076	595.861	1.173724138	3
156	1456.981	268.39	1.83	3
157	995.225	286.971	8.171896552	2
158	1332.417	610.434	1.211586207	2
159	757.352	282.415	1.015965517	3
160	1029.298	612.941	0.965482759	2
161	1375.853	283.842	0.763551724	7
162	842.953	277.353	0.90237931	3
163	1099.271	604.979	4.114344828	2
164	1280.887	1034.072	1.344103448	4
165	1439.664	283.972	1.539724138	2
166	1477.111	1044.356	7.521931034	2
167	140.384	291.995	0.662586207	2
168	69.917	583.456	13.70606897	2
169	34.919	1050.871	0.959172414	3
170	350.284	288.604	2.448413793	3
171	676.62	1048.99	1.287310345	2
172	1030.07	1049.735	0.940241379	3
173	818.272	1053.789	1.192655172	4
174	848.942	283.588	1.501862069	3
175	1412.303	1041.8	1.65962069	4
176	993.707	286.797	9.970344828	2
177	1454.053	617.616	9.553862069	17
178	1350.309	1047.788	3.30662069	2
179	697.701	614.927	0.637344828	7
180	1427.76	1064.247	2.107655172	2
181	1558.712	1061.33	0.788793103	13
182	957.524	299.277	18.11068966	2
183	567.18	623.61	0.750931034	3
184	164.082	1057.075	1.994068966	2
185	757.988	300.402	1.413517241	3
186	300.202	299.253	1.438758621	4
187	754.357	316.295	2.334827586	2
188	1147.757	1069.686	0.921310345	5
189	836.594	0	0.599482759	3
190	1021.035	1068.702	1.968827586	2
191	1668.041	1067.993	1.590206897	2
192	175.127	309.107	0.978103448	4
193	1281.661	1064.006	1.388275862	2
194	72.566	0	0.542689655	3
195	28.507	1064.31	1.022275862	4
196	392.684	314.077	0.864517241	23
197	167.594	627.037	1.299931034	2
198	734.694	0	0.687827586	2
199	600.963	0	0.643655172	2
200	746.377	329.273	0.883448276	2
201	137.477	639.467	2.233862069	3
202	1582.814	326.967	0.782482759	8
203	1445.011	642.344	1.495551724	13
204	1331.333	639.836	0.896068966	2
205	93.324	323.355	0.858206897	2
206	1226.699	634.965	0.460655172	3
207	467.964	1079	1.217896552	2
208	1468.492	6.087	0.851896552	6
209	1071.556	1079	1.930965517	5
210	156.36	321.426	0.687827586	4
211	282.621	326.97	0.668896552	5
212	960.695	323.548	1.394586207	3
213	401.845	636.964	1.186344828	2
214	928.121	648.393	2.038241379	3
215	1210.313	649.371	0.74462069	4
216	1228.88	647.668	0.90237931	3
217	1432.353	21.114	1.962517241	12
218	102.725	647.727	1.413517241	3
219	311.703	352.066	0.492206897	3
220	1470.801	649.756	0.694137931	2
221	768.739	352.867	1.116931034	2
222	429.257	652.138	1.167413793	2
223	1336.734	650.01	0.940241379	2
224	1108.486	13.617	1.508172414	2
225	960.206	643.284	0.069413793	4
226	857.634	644.32	0.769862069	12
227	961.805	19.737	1.299931034	2
228	1365.865	346.275	3.584275862	3
229	670.974	32.2	1.407206897	11
230	378.161	359.691	0.959172414	21
231	1694.636	360.674	1.678551724	13
232	604.977	35.758	0.788793103	4
233	386.104	361.301	0.90237931	2
234	877.81	358.817	0.971793103	3
235	450.142	653.633	33.38803448	2
236	482.718	30.022	1.255758621	13
237	1653.081	29.174	3.969206897	2
238	716.714	356.84	1.116931034	2
239	805.846	29.522	0.618413793	3
240	782.683	355.989	0.984413793	7
241	1023.645	38.052	0.820344828	7
242	1706.652	368.552	3.092068966	4
243	11.618	671.049	0.908689655	4
244	1529.05	670.661	1.836310345	2
245	1652.859	670.085	3.003724138	2
246	261.016	39.231	0.776172414	2
247	511.464	39.888	1.060137931	7
248	182.151	35.204	1.173724138	2
249	1375.961	34.974	0.952862069	4
250	1305.38	365.211	0.820344828	2
251	709.438	379.611	2.177068966	3
252	1540.893	676.19	1.154793103	2
253	226.879	675.223	1.798448276	2
254	1311.906	44.408	2.227551724	2
255	1456.825	49.312	1.142172414	2
256	1330.175	380.691	0.700448276	2
257	385.712	48.316	0.826655172	6
258	1328.191	677.46	0.694137931	2
259	1040.428	40.48	1.482931034	8
260	505.513	673.168	0.940241379	13
261	1514.662	41.748	1.628068966	11
262	194.929	43.85	1.180034483	4
263	1373.698	375.025	1.072758621	6
264	926.515	389.076	1.148482759	3
265	790.707	390.131	0.946551724	2
266	1727	684.8	1.804758621	2
267	494.497	688.631	0.788793103	3
268	1057.165	56.95	1.482931034	4
269	1084.88	391.77	3.849310345	4
270	899.236	679.018	0.631034483	5
271	1142.381	682.676	0.908689655	2
272	1207.139	52.206	0.454344828	20
273	1617.663	681.111	1.710103448	4
274	1556.19	694.793	1.375655172	5
275	1415.546	398.284	0.896068966	2
276	750.26	64.866	0.971793103	6
277	1694.271	704.863	4.915758621	7
278	837.286	403.253	1.394586207	2
279	1278.863	704.852	47.01837931	7
280	738.387	692.347	1.249448276	10
281	722.437	58.885	1.066448276	9
282	1454.856	391.584	1.722724138	2
283	337.955	690.861	1.022275862	3
284	1607.039	692.37	2.341137931	2
285	1036.58	62.718	0.801413793	3
286	1175.236	393.207	0.643655172	2
287	1486.099	691.929	0.965482759	2
288	1303.201	69.497	1.930965517	2
289	431.016	70.967	0.92762069	4
290	395.882	713.716	0.801413793	4
291	834.955	68.95	0.17037931	3
292	519.917	401.595	1.028586207	4
293	255.915	712.447	1.445068966	3
294	1325.776	715.913	0.593172414	5
295	59.307	72.505	1.255758621	4
296	629.595	71.621	1.173724138	10
297	1054.466	418.152	50.47644828	4
298	1282.257	708.136	0.277655172	7
299	121.657	400.239	0.820344828	4
300	1690.93	64.984	0.441724138	4
301	471.435	68.607	1.464	2
302	794.95	412.017	0.37862069	6
303	404.908	723.393	0.814034483	3
304	682.097	80.312	1.299931034	2
305	747.4	414.073	0.706758621	4
306	1670.296	725.313	1.255758621	2
307	1418.204	413.513	0.801413793	2
308	107.139	725.323	0.763551724	2
309	129.009	80.149	0.845586207	3
310	174.844	73.254	0.889758621	2
311	557.697	407.644	1.224206897	2
312	1462.2	720.132	1.65962069	5
313	944.768	402.913	13.73762069	2
314	687.281	736.801	1.520793103	9
315	829.849	734.462	0.549	3
316	735.529	421.399	0.530068966	3
317	395.016	732.827	0.965482759	2
318	525.207	414.178	0.612103448	4
319	128.935	731.149	1.678551724	3
320	456.104	430.304	5.805517241	2
321	1082.333	89.002	1.306241379	4
322	1372.503	426.12	0.908689655	4
323	761.922	741.225	0.605793103	4
324	364.335	435.855	1.394586207	2
325	1011.596	764.814	0.580551724	2
326	147.602	766.441	1.281	2
327	896.033	435.521	1.539724138	2
328	381.994	758.67	0.441724138	2
329	249.424	106.874	0.921310345	10
330	941.786	438.42	62.13165517	2
331	266.385	102.525	0.997034483	2
332	707.783	102.169	0.92762069	3
333	488.372	433.694	0.687827586	15
334	1593.293	451.313	11.35231034	2
335	379.285	776.976	1.104310345	2
336	167.934	446.528	0.283965517	3
337	201.144	788.965	1.047517241	5
338	1344.568	789.413	0.750931034	3
339	1310.28	445.914	0.978103448	3
340	150.351	789.686	0.832965517	5
341	1190.869	773.445	1.773206897	5
342	690.445	109.431	0.984413793	11
343	889.766	767.957	1.63437931	2
344	270.828	443.681	1.192655172	2
345	905.279	442.244	1.098	2
346	784.484	773.721	0.997034483	3
347	1719.962	121.968	1.192655172	4
348	746.214	121.64	1.83	4
349	1580.211	805.515	1.211586207	6
350	1499.237	789.635	2.006689655	3
351	1607.46	451.582	1.047517241	2
352	899.935	796.094	1.930965517	2
353	975.727	814.019	2.303275862	4
354	1447.695	152.86	1.186344828	3
355	139.076	132.06	0.750931034	8
356	130.889	462.2	1.066448276	2
357	196.562	462.72	0.984413793	5
358	879.44	822.115	4.92837931	2
359	933.568	143.083	5.168172414	4
360	125.204	135.146	29.96782759	5
361	1329.623	463.803	0.750931034	2
362	6.688	463.921	1.217896552	2
363	270.59	825.843	1.369344828	5
364	837.654	812.303	2.158137931	6
365	1228.14	457.552	1.205275862	5
366	871.991	808.987	0.990724138	8
367	581.13	457.954	1.489241379	12
368	1564.969	810.636	5.736103448	2
369	1395.784	130.252	0.864517241	2
370	975.359	819.634	4.120655172	7
371	733.344	128.191	1.400896552	3
372	595.943	459.908	1.192655172	6
373	1225.999	528.439	1.949896552	7
374	1616.806	595.41	2.315896552	2
375	1084.59	586.02	41.03617241	8
376	1718.949	270.35	1.135862069	6
377	1453.498	278.672	1.003344828	3
378	718.446	307.831	1.590206897	2
379	824.967	5.099	0.485896552	5
380	1182.639	362.936	0.732	11
381	169.246	31.83	9.900931034	3
382	1075.01	34.076	0.366	27
383	709.46	32.92	0.593172414	5
384	1426.548	675.137	1.697482759	4
385	614.475	78.844	0.750931034	2
386	164.656	773.808	38.16496552	2
387	1722.983	798.522	0.820344828	3
388	122.825	882.457	0.227172414	2
389	518.442	502.24	0.069413793	5
390	1365.135	248.457	1.899413793	8
391	799.529	244.205	2.73237931	8
392	91.334	990.869	0.485896552	2
393	552.934	1022.004	7.742793103	4
394	1472.108	603.079	14.55165517	7
395	1009.551	617.79	0.145137931	2
396	1148.039	644.363	1.104310345	8
397	884.25	411.633	40.91627586	3
398	914.475	721.204	0.530068966	2
399	744.993	111.513	1.047517241	9
400	729.022	439.752	1.691172414	3
401	321.894	435.778	0.845586207	2
402	999.801	107.049	0.713068966	7
403	205.579	776.398	3.508551724	18
404	599.843	455.362	1.344103448	19
405	895.114	865.394	0.315517241	6
406	1009.115	168.618	1.798448276	4
407	267.895	206.945	0.624724138	2
408	1476.961	860.813	0.851896552	2
409	297.348	475.49	21.18382759	2
410	91.269	991.009	0.35337931	2
411	39.713	1009.823	1.381965517	4
412	552.62	1021.768	0.37862069	6
413	1472.761	602.426	1.539724138	3
414	1009.581	617.772	0.441724138	5
415	1482.249	1056.356	5.887551724	4
416	625.521	25.322	0.151448276	2
417	705.855	361.63	2.02562069	3
418	443.027	666.192	0.889758621	2
419	904.111	690.042	0.700448276	4
420	1651.549	684.986	116.9811724	4
421	346.84	440.358	1.804758621	2
422	889.505	767.365	0.605793103	3
423	321.847	435.58	2.833344828	2
424	744.841	111.118	0.328137931	2
425	1011.599	764.351	7.21E-06	2
426	1190.829	773.442	1.381965517	6
427	347.059	440.284	1.95E-06	5
428	288.403	468.268	43.91368966	5
429	126.49	796.294	0.820344828	4
430	167.88	446.679	0.725689655	3
431	847.993	457.693	0.082034483	2
432	273.877	827.712	1.722724138	5
433	147.303	828.176	1.609137931	2
434	140.198	480.181	1.741655172	7
435	1325.658	874.318	0.637344828	2
436	1399.054	153.198	0.126206897	7
437	514.784	506.11	39.17462069	2
438	1365.797	166.157	3.962896552	6
439	839.31	522.246	34.69427586	3
440	1474.979	898.791	0.795103448	4
441	1365.248	188.905	0.675206897	2
442	129.457	941.724	0.19562069	4
443	112.104	554.272	8.746137931	4
444	39.646	1009.865	1.243137931	2
445	695.967	593.092	33.52686207	5
446	814.89	1028.573	1.375655172	4
447	993.333	285.58	6.897206897	2
448	1350.496	1047.922	0.56162069	2
449	1694.111	1041.747	1.274689655	3
450	1338.737	1057.112	14.63368966	18
451	1635.6	631.897	96.28955172	6
452	1468.577	6.102	1.015965517	2
453	48.23	341.894	0.321827586	3
454	1662.051	652.109	49.27748276	2
455	927.864	648.328	2.050862069	3
456	311.94	351.965	0.946551724	6
457	705.518	361.941	1.400896552	3
458	443.47	666.34	1.381965517	2
459	385.985	361.156	0.826655172	3
460	1450.116	675.164	0.896068966	8
461	791.781	390.904	18.00972414	4
462	423.677	700.632	16.61513793	2
463	1514.517	714.881	53.85248276	3
464	1556.199	694.938	1.388275862	2
465	1694.7	705.185	1.312551724	5
466	126.35	64.779	0.889758621	6
467	899.858	1013.176	4.663344828	2
468	0	1031	0	7
469	253.17	304.171	6.90E-06	7
470	209	0	0	3
471	240.835	21.188	4.966241379	2
472	821.152	61.907	0.037862069	2
473	113.959	717.745	0.649965517	2
474	1303.059	69.321	0.668896552	4
475	1684.726	826.282	0.662586207	2
476	881.461	256.651	0.473275862	3
477	1611.977	751.423	0.612103448	2
478	148.048	766.81	2.39162069	2
479	1012.784	440.285	41.63565517	2
480	205.185	776.179	10.21013793	5
481	1477.321	859.563	9.232034483	6
482	895.365	865.307	1.981448276	3
483	905.474	514.767	0.574241379	3
484	1609.144	209.27	0.473275862	3
485	248.292	227.09	1.003344828	19
486	192.615	588.895	3.67262069	3
487	1014.725	1012.504	0.915	3
488	192.761	588.599	2.240172414	6
489	467.796	396.203	1.943586207	2
490	738.427	692.338	1.249448276	3
491	519.929	401.647	1.691172414	2
492	1303.49	69.584	1.684862069	3
493	614.481	78.873	0.176689655	2
494	835.005	69.029	0.738310345	5
495	1610.826	65.369	1.116931034	3
496	1691.059	65.246	0.826655172	2
497	1670.499	725.226	3.275068966	4
498	1372.639	426.116	0.965482759	2
499	894.128	436.242	7.875310345	3
500	1011.523	764.785	1.003344828	3
501	851.768	486.243	71.35106897	3
502	874.698	822.438	4.877896552	3
503	125.915	133.034	0.795103448	3
504	1049.675	150.965	0.965482759	12
505	174.536	924.323	2.221241379	2
506	1377.539	574.15	0.750931034	3
507	209	0	0	2
508	1335.612	1065.102	11.64258621	4
509	1226.632	635.007	0.530068966	3
510	908.149	333.633	11.42803448	2
511	976.811	25.296	0.605793103	4
512	1706.706	368.526	2.328517241	10
513	443.493	666.15	1.489241379	2
514	1182.748	363.12	1.135862069	3
515	1225.981	528.472	0.90237931	2
516	617.039	523.587	1.205275862	7
517	1135.457	587.774	0.492206897	3
518	1456.714	269.057	1.009655172	8
519	920.583	1031.594	2.991103448	7
520	1719.119	270.543	1.508172414	6
521	610.513	450.783	0.593172414	2
522	192.525	589.143	4.896827586	2
523	143.07	273.407	1.142172414	2
524	188.745	596.02	97.79141379	2
525	1382.927	1014.474	1.779517241	8
526	1718.986	270.366	1.571275862	2
527	1456.516	269.45	1.129551724	3
528	1016.291	282.993	0.624724138	3
529	1453.027	279.869	0.763551724	3
530	1009.549	617.904	0.74462069	3
531	300.646	299.368	0.940241379	3
532	1564.574	1028.685	12.21682759	6
533	920.663	1031.645	2.088724138	3
534	718.623	307.622	1.173724138	9
535	1454.689	629.332	1.306241379	2
536	754.378	316.72	1.445068966	3
537	157.624	20.942	0.675206897	4
538	581.482	14.126	1.489241379	3
539	48.309	341.897	0.302896552	3
540	976.644	25.391	1.722724138	2
541	1470.567	649.748	7.553482759	4
542	1074.98	34.046	1.08537931	4
543	709.383	32.787	1.400896552	12
544	926.733	389.282	1.937275862	3
545	1690.944	65.457	1.45137931	2
546	1611.05	65.38	0.74462069	5
547	126.441	64.985	1.306241379	11
548	1694.598	705.214	3.117310345	3
549	1295.976	403.725	0.410172414	3
550	1670.516	725.233	0.599482759	2
551	1306.362	761.697	1.710103448	3
552	324.845	436.115	10.36789655	3
553	1190.863	773.472	1.281	3
554	167.987	446.536	0.877137931	10
555	1370.974	115.844	0.328137931	18
556	905.358	442.356	0.567931034	3
557	1228.442	459.364	0.826655172	4
558	201.502	787.895	10.53196552	2
559	860.954	814.934	5.344862069	2
560	837.354	812.605	0.283965517	2
561	94.104	857.543	1.375655172	2
562	131.58	158.749	0.252413793	3
563	807.379	522.836	103.9881724	3
564	895.113	865.401	0.498517241	4
565	1607.874	157.402	0.864517241	6
566	1009.364	168.893	1.81737931	3
567	298.662	884.495	0.820344828	3
568	1361.957	173.021	0.782482759	3
569	617.089	523.588	0.176689655	3
570	174.787	924.471	1.230517241	4
571	277.302	201.518	0.53637931	5
572	1120.266	536.225	0.681517241	2
573	248.082	227.344	0.637344828	5
574	1455	222	0	2
575	39.687	1010.011	0.921310345	3
576	1682.684	679.916	59.45606897	2
577	393.487	401.574	1.262068966	4
578	468.062	396.679	0.441724138	4
579	914.192	720.47	6.405	3
580	1313.984	755.542	45.47234483	4
581	1226.171	528.378	1.546034483	3
582	799.627	244.129	2.309586207	5
583	625.769	25.412	0.176689655	12
584	927.593	647.976	0.037862069	2
585	705.26	362.283	3.666310345	3
586	800.107	406.544	95.12213793	29
587	1607.581	451.674	2.662965517	2
588	1479.857	844.42	1.432448276	3
589	741.742	845.733	0.814034483	3
590	1365.213	188.949	0.713068966	2
591	1609.232	209.486	2.315896552	18
592	1387.052	221.284	0.839275862	5
593	1135.523	587.786	0.492206897	3
594	1454.429	629.479	4.694896552	5
595	34.929	1051.051	1.022275862	3
596	1226.782	635.087	0.750931034	3
597	312.23	352.277	0.997034483	3
598	378.137	359.833	1.356724138	2
599	435.173	657.776	32.97155172	4
600	209.597	34.405	1.489241379	3
601	704.006	361.679	0.978103448	2
602	194.974	43.834	1.363034483	7
603	708.475	379.823	1.438758621	2
604	820.486	47.894	0.410172414	3
605	690.576	109.195	1.508172414	5
606	999.866	107.065	0.738310345	2
607	205.216	776.243	0.567931034	3
608	1607.654	451.744	0.921310345	2
609	302.142	549.496	1.11062069	3
610	96.458	558.631	5.389034483	2
611	1095.385	582.88	0.90237931	3
612	1135.34	587.827	0.290275862	3
613	899.382	1012.871	0.763551724	4
614	308.764	236.269	0.593172414	6
615	1224.769	582.88	0.858206897	7
616	1388.547	260.733	0.340758621	3
617	1477.964	1063.896	1.508172414	7
618	960.699	323.732	0.92762069	15
619	1182.732	363.258	1.640689655	3
620	471.321	68.772	1.785827586	2
621	914.482	721.332	1.274689655	3
622	1049.762	151.062	0.246103448	3
623	1353.398	149.825	1.590206897	2
624	1073.425	187.68	2.93E-06	16
625	129.491	941.857	1.060137931	3
626	518.44	502.36	0.782482759	6
627	725.179	589.688	2.044551724	3
628	1468.189	5.837	1.691172414	4
629	1632.241	640.354	45.9897931	3
630	210.91	41.498	18.57134483	3
631	473.975	663.374	1.956206897	2
632	337.908	691.112	1.337793103	2
633	128.955	730.931	2.126586207	2
634	1030.828	119.849	1.855241379	3
635	126.53	796.368	1.072758621	6
636	1607.851	157.39	0.826655172	4
637	895.158	865.573	0.832965517	2
638	1009.357	168.904	2.568310345	4
639	683.022	1000.626	0.681517241	2
640	881.583	256.163	0.271344828	6
641	993.436	286.347	17.87089655	2
642	1016.262	282.896	1.84262069	4
643	592.024	1040.781	68.28424138	3
644	1280.629	1034.254	1.047517241	4
645	48.135	341.943	0.694137931	4
646	393.492	401.783	1.785827586	2
647	952.108	428.403	49.18282759	5
648	837.436	812.529	0.460655172	2
649	1489.502	194.353	0.71937931	3
650	267.949	206.991	0.530068966	2
651	920.141	373.705	15.20162069	3
652	158.904	1068.808	0.637344828	2
653	1422.314	361.713	1.615448276	9
654	519.866	401.621	1.26837931	2
655	1296.65	405.615	14.21089655	3
656	255.6	541.358	18.22427586	12
657	1316.862	587.742	0.53637931	3
658	1011.636	764.927	1.312551724	3
659	863.762	511.429	1.577586207	2
660	617.06	523.948	0.814034483	3
661	1370.043	531.29	0.517448276	3
662	1299.396	558.167	1.041206897	3
663	192.238	589.772	2.120275862	3
664	1450.145	675.083	1.779517241	4
665	1478.556	779.855	35.41996552	4
666	125.784	133.226	0.063103448	3
667	146.68	828.393	1.678551724	4
668	1456.294	257.866	1.154793103	2
669	1718.975	270.464	1.811068966	2
670	855.183	330.132	0.637344828	7
671	273.636	1079	2.404241379	3
672	393.428	401.628	1.628068966	2
673	1668.934	720.671	22.65413793	2
674	799.658	244.13	1.299931034	7
675	724.794	589.748	8.260241379	3
676	744.417	817.888	3.445448276	7
677	992.328	284.133	0.757241379	2
678	122.683	882.652	1.236827586	17
679	300.758	299.248	2.214931034	4
680	235.503	27.346	66.67510345	4
681	312.07	352.153	1.722724138	7
682	1074.971	34.046	0.915	2
683	1477.68	1064.804	3.193034483	3
684	194.963	43.823	0.624724138	28
685	820.473	47.96	0.574241379	5
686	1173.423	682.759	0.92762069	5
687	665.614	52.862	0.637344828	2
688	385.832	360.74	1.609137931	6
689	1090.786	674.928	1.344103448	10
690	790.85	405.16	19.04462069	10
691	852.696	68.374	3.161482759	3
692	1285.738	707.806	27.2102069	2
693	1486.321	692.285	0.713068966	11
694	471.378	68.685	1.413517241	4
695	999.694	106.962	0.277655172	9
696	1011.641	764.913	0.687827586	9
697	1607.63	451.729	0.460655172	3
698	167.972	446.605	0.637344828	3
699	200.87	789.174	0.883448276	2
700	1684.674	826.319	0.567931034	3
701	1049.775	151.017	0.542689655	3
702	1073.623	187.835	0.675206897	3
703	174.799	924.782	0.858206897	3
704	773.91	525.761	75.23193103	8
705	342.136	911.993	0.586862069	3
706	617.088	523.6	0.220862069	3
707	279.701	559.501	13.05610345	3
708	1387.468	220.971	4.644413793	6
709	308.859	236.214	1.072758621	3
710	192.604	588.892	2.076103448	2
711	1079.361	609.623	5.048275862	2
712	1454.302	618.393	9.364551724	4
713	378.96	1044.616	1.015965517	4
714	613.391	1057.331	5.938034483	5
715	709.292	33.006	0.479586207	2
716	158.913	1068.788	1.161103448	4
717	429.732	652.186	0.473275862	4
718	1030.932	119.977	0.599482759	2
719	1603.197	970.764	0.006310345	4
720	346.815	440.494	0.637344828	4
721	74.588	336.02	3.079448276	2
722	1630.429	622.194	90.01075862	5
723	34.509	1051.368	1.26837931	2
724	882.301	625.379	0.656275862	2
725	1470.554	1047.51	7.313689655	2
726	625.964	25.381	1.962517241	4
727	157.537	21.141	1.224206897	4
728	1653.204	669.748	14.36865517	12
729	1727	685.5	2.101344828	14
730	926.764	389.332	2.473655172	12
731	120.998	400.675	0.851896552	4
732	944.286	399.282	2.019310345	3
733	337.951	691.152	1.337793103	8
734	1307.49	707.534	0.258724138	15
735	795.066	412.039	0.921310345	2
736	346.972	440.521	0.35337931	7
737	205.259	776.268	1.552344828	3
738	1477.086	860.713	0.233482759	2
739	1009.234	169.135	1.413517241	3
740	905.755	514.929	0.359689655	3
741	1287.93	548.318	2.227551724	3
742	129.472	941.792	1.230517241	12
743	740.587	645.432	55.70141379	2
744	91.231	991.162	1.186344828	4
745	899.442	1012.714	0.788793103	3
746	192.415	589.32	1.968827586	2
747	1316.938	587.7	1.135862069	5
748	300.772	299.255	1.975137931	4
749	349.398	288.672	1.987758621	3
750	1450.23	675.027	3.81E-06	3
751	1089.84	399.408	4.612862069	3
752	468.132	396.179	0.422793103	4
753	1391.423	900.024	1.072758621	2
754	799.559	244.018	0.776172414	2
755	1718.856	270.328	1.684862069	2
756	814.797	1028.23	0.151448276	4
757	1001.121	284.984	78.8162069	3
758	379.057	1044.802	0.933931034	2
759	1694.189	1041.462	2.050862069	2
760	1350.477	1047.915	0.56162069	6
761	1090.699	400.858	2.883827586	3
762	744.88	111.432	0.877137931	3
763	905.371	442.378	1.413517241	3
764	1190.909	773.441	1.255758621	5
765	1509.006	872.8	83.64993103	2
766	125.756	133.059	1.29362069	2
767	146.81	828.344	0.498517241	2
768	121.541	156.548	7.88162069	10
769	1361.756	173.07	1.123241379	2
770	277.187	201.29	0.801413793	3
771	766.203	216.458	12.74058621	2
772	248.236	227.103	0.870827586	2
773	799.765	244.028	2.132896552	3
774	881.603	256.199	0.555310345	2
775	43.414	36.246	0.504827586	14
776	1611.064	65.636	0.946551724	10
777	1688.047	79.237	180.7913793	3
778	801.401	539.067	0.002592921	2
779	1607.532	451.724	1.350413793	3
780	150.315	789.795	1.45137931	5
781	201.893	786.536	22.06096552	3
782	837.627	812.319	1.249448276	2
783	518.458	502.178	0.732	10
784	617.027	523.685	1.135862069	5
785	129.52	941.741	1.003344828	3
786	726.174	553.122	51.39144828	6
787	1182.738	363.129	1.413517241	7
788	1365.639	671.744	0.347068966	7
789	1451.49	50.532	5.338551724	3
790	467.963	396.18	1.287310345	5
791	1682.427	697.896	45.201	3
792	1462.392	720.215	1.236827586	5
793	1605.449	234.599	1.211586207	3
794	1089.546	592.64	2.385310345	13
795	159.115	1068.717	1.167413793	4
796	169.503	32.585	1.609137931	4
797	48.241	341.911	0.492206897	12
798	1365.759	346.1	5.275448276	7
799	194.897	44.002	0.864517241	4
800	1314.619	755.059	27.87910345	28
801	1617.346	596.568	6.449172414	15
802	524.045	1037.187	1.205275862	3
803	761.302	331.458	3.880862069	2
804	626.247	25.451	0.441724138	9
805	429.514	652.022	0.605793103	3
806	1422.949	361.635	2.139206897	3
807	1428.253	675.16	18.22427586	4
808	1691.266	717.519	85.97213793	6
809	331.069	437.466	17.09472414	8
810	998.977	108.076	10.74651724	6
811	167.997	446.588	1.173724138	3
812	732.836	831.384	12.10324138	16
813	147.234	828.423	0.649965517	11
814	1325.883	874.4	0.757241379	4
815	1365.096	189.094	0.845586207	6
816	342.314	911.834	0.429103448	18
817	1363.816	220.043	1.482931034	3
818	246.211	566.278	12.34934483	6
819	1611.411	225.683	51.03175862	8
820	192.187	589.911	1.968827586	2
821	1316.893	587.796	0.788793103	3
822	881.638	256.33	1.281	11
823	899.51	1012.947	3.028965517	3
824	1458.683	613.495	8.834482759	2
825	1226.96	635.041	0.864517241	4
826	820.393	48.006	0.788793103	3
827	790.698	390.128	0.694137931	5
828	831.8	67.344	31.5327931	6
829	1610.944	65.688	0.725689655	8
830	1462.295	719.903	0.940241379	3
831	690.598	109.316	1.564965517	5
832	596.133	459.9	1.186344828	8
833	800.16	406.511	15.08803448	4
834	387.303	704.698	13.43472414	2
835	1296.158	403.754	0.416482759	2
836	395.89	713.818	0.984413793	8
837	433.469	448.657	6.745758621	10
838	729.083	439.696	1.129551724	5
839	680.858	767.123	0.466965517	17
840	1191.035	773.61	1.533413793	10
841	126.512	796.353	0.681517241	3
842	1364.803	167.988	2.221241379	2
843	1009.395	169.72	1.836310345	2
844	1477.128	860.836	0.997034483	6
845	617.094	523.58	0.214551724	4
846	905.719	515.166	0.959172414	7
847	277.39	201.432	1.009655172	25
848	268.026	207.016	0.220862069	2
849	129.569	941.916	0.952862069	3
850	814.86	1028.232	1.344103448	2
851	301.021	299.47	1.161103448	4
852	209	0	0	4
853	825.236	5.038	0.492206897	3
854	157.711	21.123	1.400896552	2
855	679.025	649.221	14.86086207	2
856	671.161	32.112	0.820344828	2
857	169.317	32.812	0.978103448	5
858	1603.244	970.706	0.018931034	16
859	1719.03	270.389	1.63437931	4
860	1413.402	267.122	1.558655172	7
861	928.984	649.084	0.694137931	4
862	1182.649	363.475	1.217896552	12
863	944.525	399.391	0.706758621	4
864	1422.915	361.639	3.477	2
865	1727	685.5	2.101344828	9
866	1328.091	677.486	0.877137931	3
867	1529.908	709.206	46.87955172	2
868	174.178	74.097	0.725689655	2
869	1372.948	425.922	1.489241379	5
870	1074.312	443.217	0.063103448	3
871	347.093	440.577	1.716413793	3
872	889.502	767.249	0.858206897	2
873	974.179	795.959	0.820344828	2
874	586.375	469.975	3.521172414	7
875	1353.304	149.798	2.404241379	7
876	273.852	827.678	0.605793103	5
877	518.456	502.26	1.009655172	2
878	1365.177	189.011	1.034896552	3
879	523.815	530.554	5.11137931	14
880	252.748	237.896	5.370103448	7
881	182.691	930.057	0.668896552	3
882	1386.296	238.769	6.657413793	3
883	993.406	285.8	7.452517241	3
884	709.335	32.792	1.148482759	11
885	993.741	286.504	5.124	5
886	74.455	335.738	0.750931034	6
887	1365.523	347.327	2.36637931	2
888	1457.042	638.965	26.18793103	3
889	378.098	359.994	1.464	4
890	790.7	390.125	1.331482759	2
891	1090.784	674.699	1.015965517	6
892	1270.375	702.186	1.672241379	2
893	1282.108	707.838	0.35337931	2
894	119.989	401.092	0.826655172	13
895	1626.819	700.988	22.54055172	6
896	1552.76	698.388	13.47258621	6
897	128.949	731.062	2.347448276	8
898	150.408	789.668	0.896068966	8
899	147.282	828.538	0.908689655	3
900	1647.522	157.716	1.281	3
901	799.364	244.328	1.899413793	5
902	899.505	1012.819	1.880482759	2
903	286.829	1017.355	12.0212069	2
904	301.296	299.246	1.079068966	2
905	1030.059	1049.733	0.643655172	4
906	48.254	341.885	0.580551724	2
907	1423.259	361.713	2.934310345	11
908	1595.713	725.969	78.84144828	2
909	393.358	401.508	0.586862069	10
910	1497.878	735.909	51.88996552	5
911	52.117	747.199	1.148482759	5
912	1011.713	764.9	1.318862069	14
913	168.022	446.568	0.851896552	15
914	1607.554	451.669	1.792137931	2
915	1608.954	506.616	6.304034483	6
916	895.206	865.581	0.990724138	6
917	93.09	879.246	5.50262069	2
918	1496.325	891.295	1.08537931	2
919	1365.19	189.059	0.877137931	2
920	342.288	911.842	1.180034483	9
921	801.237	539.844	2.107655172	6
922	182.596	930.124	1.445068966	4
923	268.083	207.028	0.454344828	3
924	50.04	536.011	13.39686207	5
925	302.083	549.461	1.198965517	9
926	1454.914	228.09	13.56093103	2
927	1287.884	547.902	4.840034483	4
928	1385.363	233.819	2.776551724	12
929	248.256	227.261	1.564965517	12
930	1388.404	260.721	0.466965517	5
931	1224.981	582.846	0.485896552	2
932	40.091	1009.888	0.801413793	6
933	1456.959	263.411	9.15	20
934	1475.91	1068.111	0.517448276	6
935	1458.813	645.195	0.637344828	3
936	1471.147	649.932	1.003344828	3
937	727.898	349.74	0.056793103	4
938	1182.618	363.213	1.464	7
939	214.286	29.799	48.92410345	10
940	1706.682	368.743	2.789172414	17
941	665.633	52.829	0.075724138	3
942	1693.899	68.272	61.12831034	4
943	1296.208	403.752	0.56162069	2
944	944.483	399.095	1.848931034	8
945	1092.825	406.012	2.972172414	8
946	471.521	68.634	0.618413793	6
947	1670.451	725.517	0.801413793	3
948	322.054	435.622	0.832965517	4
949	1594.282	750.61	88.2627931	8
950	205.255	776.289	1.167413793	21
951	147.714	766.674	2.54937931	20
952	201.242	789.081	1.079068966	2
953	1593.044	480.194	1.009655172	13
954	274.002	827.837	1.432448276	2
955	131.629	158.735	0.460655172	4
956	733.674	484.735	0.593172414	19
957	1442.96	165.818	0.372310345	3
958	900.347	901.19	0.593172414	3
959	617.037	523.665	1.015965517	15
960	504.182	530.25	1.388275862	4
961	1651.535	641.832	145.649069	4
962	436.849	659.057	127.0966552	15
963	834.779	69.243	1.003344828	5
964	837.58	812.524	1.546034483	17
965	1684.432	826.492	1.672241379	10
966	905.708	515.088	0.006310345	3
967	192.189	589.996	1.034896552	4
968	1603.35	970.463	0.429103448	5
969	799.519	244.187	0.732	18
970	301.357	299.084	1.230517241	2
971	158.938	1068.77	1.211586207	5
972	1365.473	672.075	1.180034483	2
973	738.147	692.198	2.347448276	28
974	126.251	64.868	1.798448276	8
975	520.023	401.869	1.211586207	2
976	828.866	485.82	91.97327586	12
977	1022.956	743.243	0.290275862	2
978	828.09	756.122	1.943586207	2
979	1190.956	773.524	0.965482759	3
980	125.383	164.207	5.792896552	5
981	1579.432	505.994	5.168172414	2
982	1607.776	157.392	0.92762069	2
983	93.855	857.558	0.877137931	5
984	1326.079	874.362	0.555310345	2
985	1440.688	175.188	1.236827586	4
986	1120.498	536.124	0.454344828	4
987	1288.314	548.616	2.20862069	17
988	813.132	988.911	0.119896552	3
989	192.193	589.948	1.886793103	17
990	39.929	1009.599	1.710103448	4
991	1462.123	253.51	0.157758621	4
992	1014.788	1012.426	0.643655172	2
993	898.812	599.544	1.198965517	4
994	684.363	619.153	29.3367931	7
995	918.441	1020.033	9.049034483	3
996	1627.486	628.531	94.39013793	4
997	157.813	21.344	0.448034483	2
998	429.811	652.194	0.441724138	6
999	658.394	669.718	9.074275862	11
1000	665.646	52.844	0.201931034	2
1001	926.84	389.166	1.419827586	11
1002	823.081	51.861	17.00006897	8
1003	1694.572	705.252	3.142551724	4
1004	1610.861	65.802	2.00037931	3
1005	746.196	120.805	1.29362069	9
1006	999.757	107.154	0.372310345	4
1007	1317.295	752.348	0.990724138	3
1008	1607.401	451.462	1.034896552	2
1009	990.293	117.771	0.694137931	7
1010	273.617	827.669	1.495551724	8
1011	1684.588	826.439	1.072758621	4
1012	1097.587	565.783	2.00037931	3
1013	1605.591	234.904	0.782482759	7
1014	1016.339	283.086	0.025241379	4
1015	1449.944	674.733	0.530068966	5
1016	93.146	880.362	2.076103448	4
1017	318.022	827.041	4.959931034	2
1018	1461.971	719.686	1.886793103	2
1019	128.894	730.706	2.271724138	3
1020	52.088	747.176	0.252413793	2
1021	785.073	441.938	0.075724138	19
1022	1353.462	149.886	0.454344828	4
1023	1684.452	826.415	0.384931034	3
1024	342.238	911.903	0.624724138	4
1025	1073.486	187.731	0.485896552	14
1026	815.192	1028.878	1.438758621	8
1027	1099.363	605.637	1.003344828	4
1028	718.82	307.421	0.422793103	4
1029	1475.583	1068.359	0.429103448	6
1030	48.321	341.877	0.542689655	4
1031	1596.276	38.528	3.609517241	3
1032	305.761	67.36	4.568689655	4
1033	790.739	390.141	0.422793103	3
1034	1495.178	866.133	72.0452069	2
1035	126.383	796.526	1.180034483	2
1036	1668.624	120.893	49.4667931	14
1037	1565.415	810.103	1.318862069	2
1038	732.617	863.526	16.9622069	5
1039	1552.841	962.33	118.6975862	7
1040	1422.995	992.562	72.63206897	2
1041	1605.794	234.777	1.65962069	4
1042	799.784	243.966	1.457689655	6
1043	1718.982	270.251	1.949896552	7
1044	1016.394	283.164	0.094655172	10
1045	998.631	286.137	12.72796552	4
1046	709.412	32.867	0.845586207	14
1047	1182.738	363.103	1.098	9
1048	1094.833	410.536	2.126586207	4
1049	1607.701	451.8	0.681517241	2
1050	414.436	516.199	0.858206897	13
1051	1290.98	550.905	14.63368966	4
1052	863.808	226.467	1.230517241	4
1053	1066.798	600.241	2.290655172	3
1054	301.454	298.932	0.252413793	5
1055	1008.767	362.855	9.408724138	2
1056	429.88	651.978	0.694137931	20
1057	1423.264	362.482	2.057172414	9
1058	1450.017	674.92	0.448034483	3
1059	337.944	691.444	1.867862069	2
1060	1610.98	65.826	0.643655172	3
1061	393.287	401.032	0.214551724	6
1062	1600.348	749.3	59.54441379	3
1063	690.502	109.515	1.198965517	3
1064	150.375	790.13	1.066448276	3
1065	201.27	789.026	0.946551724	4
1066	378.024	359.707	0.738310345	9
1067	385.7	48.148	0.990724138	8
1068	1690.911	65.551	0.864517241	3
1069	1722.18	693.072	118.6534138	14
1070	835.015	69.045	0.359689655	2
1071	1301.103	707.495	70.05113793	4
1072	795.717	411.209	4.145896552	15
1073	1670.287	725.226	2.069793103	10
1074	700.633	762.605	119.2592069	16
1075	322.101	435.875	1.180034483	7
1076	905.144	442.475	0.965482759	3
1077	204.482	775.532	1.445068966	3
1078	1565.392	871.687	72.5942069	3
1079	1353.547	149.929	1.520793103	10
1080	1477.031	860.716	0.542689655	2
1081	93.148	880.107	3.010034483	5
1082	1621.327	176.601	7.875310345	7
1083	801.071	539.865	1.04E-06	3
1084	813.168	988.961	0.807724138	9
1085	881.631	256.284	0.069413793	2
1086	1396.054	263.853	82.12913793	2
1087	471.784	68.628	2.139206897	4
1088	147.568	766.678	1.003344828	3
1089	204.979	776.355	0.252413793	3
1090	125.71	133.186	0.056793103	4
1091	1073.523	187.724	4.52E-06	2
1092	1718.961	270.58	2.00037931	4
1093	944.377	399.195	0.321827586	8
1094	467.646	396.171	1.09E-06	7
1095	471.416	68.693	0.176689655	3
1096	1022.909	743.348	0.549	3
1097	1074.791	443.272	0.788793103	7
1098	1306.358	761.855	1.091689655	7
1099	993.44	114.241	18.21165517	3
1100	171.952	776.868	0.713068966	3
1101	1120.273	536.252	0.839275862	2
1102	1029.914	1049.823	0.656275862	4
1103	667.299	660.467	14.07837931	8
1104	209.41	31.571	1.388275862	2
1105	1427.945	675.361	6.512275862	2
1106	209	0	0	3
1107	1090.557	674.976	1.306241379	3
1108	1482.14	692.21	1.091689655	9
1109	1670.351	693.074	81.3087931	3
1110	1694.889	705.333	3.350793103	20
1111	1303.469	70.353	1.684862069	4
1112	203.835	780.484	43.15644828	15
1113	382.087	758.754	0.094655172	7
1114	1367.549	781.677	1.123241379	3
1115	273.743	827.807	2.038241379	4
1116	840.325	815.414	62.69327586	4
1117	972.307	835.213	0.567931034	10
1118	123.021	882.959	2.593551724	4
1119	1419.767	172.877	1.015965517	7
1120	1362.253	176.165	20.13631034	3
1121	1391.597	900.083	0.662586207	7
1122	1487.933	1072.935	6.695275862	16
1123	790.84	390.109	0.845586207	2
1124	772.332	419.906	0.687827586	15
1125	728.857	439.378	3.824068966	4
1126	302.003	549.587	1.003344828	4
1127	1096.997	571.518	54.78010345	3
1128	278.119	604.139	11.53531034	3
1129	1089.198	592.275	1.577586207	2
1130	1685.143	93.585	2.006689655	7
1131	1684.652	826.598	1.236827586	3
1132	1472.887	602.611	1.135862069	4
1133	1339.479	10.757	1.564965517	20
1134	239.855	22.17	0.479586207	3
1135	811.331	37.64	0.549	10
1136	1173.369	682.157	0.757241379	8
1137	1723.961	690.731	70.96613793	4
1138	1461.607	719.607	0.056793103	5
1139	652.62	948.985	69.45796552	2
1140	678.261	169.776	0.485896552	3
1141	990.039	178.512	0.832965517	16
1142	1605.852	234.431	0.422793103	4
1143	1718.9	270.39	2.126586207	3
1144	993.296	285.554	5.944344828	3
1145	1408.028	289.74	1.028586207	8
1146	670.921	1059.026	3.622137931	2
1147	1373.098	425.918	1.009655172	9
1148	248.429	227.159	0.504827586	4
1149	247.396	591.896	7.749103448	4
1150	1383.36	1014.591	3.779896552	4
1151	920.812	1031.996	0.864517241	4
1152	718.964	307.313	0.485896552	8
1153	928.107	648.602	1.735344828	5
1154	1075.014	34.111	0.883448276	7
1155	671.275	32.178	3.02E-06	17
1156	1101.41	53.492	1.274689655	3
1157	1682.149	690.212	85.0382069	4
1158	126.398	64.959	1.009655172	8
1159	471.411	68.659	0.788793103	3
1160	1670.462	725.775	2.013	3
1161	1312.685	756.441	15.71275862	2
1162	728.282	439.377	1.508172414	2
1163	1011.633	764.508	1.116931034	7
1164	155.731	770.25	166.8707586	5
1165	150.304	789.256	9.484448276	4
1166	101.186	867.414	9.257275862	9
1167	1474.98	898.814	0.851896552	4
1168	414.423	516.172	0.921310345	22
1169	182.619	930.277	0.018931034	4
1170	129.441	941.692	0.006310345	4
1171	1316.32	587.621	0.839275862	5
1172	1182.763	363.304	1.773206897	13
1173	442.996	666.162	1.091689655	2
1174	1727	686.778	12.62068966	4
1175	116.452	732.169	1.331482759	9
1176	690.581	109.797	1.224206897	9
1177	379.829	774.495	2.536758621	7
1178	273.879	827.856	2.883827586	3
1179	895.163	865.34	1.779517241	4
1180	1477.23	860.864	0.157758621	8
1181	342.366	911.779	0.593172414	2
1182	862.927	512.263	0.700448276	4
1183	1684.657	826.438	0.750931034	2
1184	791.079	825.827	1.116931034	4
1185	93.629	857.492	0.915	19
1186	131.568	158.799	0.990724138	9
1187	711.525	916.007	29.96151724	11
1188	900.201	901.173	0.006310345	6
1189	1391.779	900.104	1.255758621	4
1190	1073.558	187.809	0.258724138	2
1191	815.128	1028.317	2.019310345	3
1192	1016.467	283.052	0.889758621	7
1193	1363.902	1037.786	31.41289655	9
1194	301.468	299.192	1.116931034	2
1195	1074.869	443.281	0.473275862	3
1196	1299.639	558.264	0.795103448	6
1197	1632.694	621.281	95.66482759	3
1198	560.696	33.139	33.86131034	5
1199	1691.785	699.455	55.25968966	6
1200	1023.01	743.232	0.706758621	18
1201	761.623	740.901	0.580551724	5
1202	201.219	789.116	0.618413793	5
1203	1074.605	443.243	0.605793103	5
1204	1031.056	120.03	3.36E-06	13
1205	1651.808	144.761	13.54831034	4
1206	1023.714	37.942	1.173724138	2
1207	637.524	678.236	5.414275862	5
1208	1652.91	671.091	12.01489655	2
1209	821.47	47.206	9.036413793	2
1210	1435.178	675.78	38.51834483	3
1211	468.01	396.337	1.243137931	5
1212	1690.912	65.417	1.091689655	4
1213	1173.323	682.154	0.441724138	7
1214	393.369	401.532	1.249448276	8
1215	1319.842	699.772	54.78641379	4
1216	471.498	68.725	1.508172414	2
1217	1022.828	743.358	1.022275862	3
1218	1310.497	445.823	1.192655172	3
1219	1313.918	755.434	6.02637931	16
1220	168.087	446.909	0.656275862	6
1221	421.696	461.844	4.101724138	27
1222	1684.6	826.175	1.041206897	8
1223	147.231	828.567	1.154793103	4
1224	131.621	158.665	0.593172414	9
1225	1607.825	157.409	1.072758621	3
1226	1326.165	874.349	1.546034483	22
1227	518.563	502.384	1.173724138	2
1228	989.976	178.286	1.369344828	2
1229	1120.096	536.198	0.574241379	11
1230	921.677	217.893	10.9232069	8
1231	709.823	593.425	35.64082759	2
1232	308.734	236.216	0.814034483	2
1233	552.774	1021.954	0.334448276	2
1234	920.85	1032.165	0.725689655	2
1235	1407.401	290.254	1.350413793	7
1236	668.741	624.668	1.344103448	5
1237	1692.244	16.277	52.23072414	13
1238	1582.803	327.249	1.028586207	7
1239	1458.489	645.391	0.832965517	2
1240	1365.606	346.885	2.271724138	6
1241	48.34	341.972	0.441724138	14
1242	671.139	32.072	0.877137931	19
1243	128.864	730.791	4.530827586	8
1244	52.14	747.303	0.593172414	3
1245	1030.922	119.905	0.580551724	3
1246	1607.433	451.677	0.845586207	3
1247	895.321	865.479	1.003344828	10
1248	1556.637	955.929	104.9347241	2
1249	1462.317	253.074	0.706758621	2
1250	671.871	1058.165	4.556068966	4
1251	386.7	640.866	1.344103448	4
1252	378.009	360.105	1.123241379	5
1253	718.837	307.35	1.205275862	5
1254	1549.13	314.023	3.218275862	4
1255	340.729	634.801	2.33E-06	6
1256	1454.089	629.894	1.337793103	2
1257	928.38	648.669	2.126586207	4
1258	1426.311	675.381	1.546034483	29
1259	797.959	395.695	114.8041034	10
1260	1694.251	705.375	1.413517241	16
1261	1296.072	403.837	1.009655172	2
1262	1679.586	727.601	34.69427586	5
1263	999.701	107.224	1.533413793	4
1264	842.48	802.679	6.39237931	10
1265	847.428	822.743	29.07175862	5
1266	1406.332	177.757	0.763551724	3
1267	1226.507	528.18	1.198965517	32
1268	129.641	942.085	1.47662069	4
1269	192.138	590.076	3.357103448	4
1270	1719.042	270.244	0.883448276	3
1271	1422.384	363.18	2.833344828	11
1272	378.057	360.29	1.312551724	5
1273	1090.662	675.045	0.971793103	3
1274	1001.027	45.321	11.22610345	29
1275	853.485	687.762	1.653310345	17
1276	1303.488	70.285	2.139206897	6
1277	125.016	730.605	23.0012069	4
1278	895.416	865.56	0.416482759	2
1279	1599.733	189.574	7.622896552	4
1280	865.147	253.605	1.609137931	3
1281	1487.944	269.385	0.915	2
1282	474.173	1052.907	23.53758621	5
1283	1461.297	719.519	0.74462069	5
1284	1406.419	177.657	0.37862069	2
1285	1612.833	180.842	9.232034483	7
1286	881.585	256.286	1.325172414	9
1287	938.738	395.954	64.66841379	4
1288	815.21	1028.329	3.060517241	9
1289	1536.209	1032.04	62.40931034	5
1290	1350.477	1047.854	1.590206897	4
1291	1334.587	1063.443	18.85531034	2
1292	392.892	314.188	1.022275862	24
1293	1416.989	1056.031	5.736103448	9
1294	922.937	387.247	2.379	4
1295	1694.702	705.391	3.691551724	3
1296	1461.113	719.6	0.694137931	3
1297	116.937	732.431	0.618413793	3
1298	614.553	78.918	0.466965517	3
1299	1607.457	451.602	1.350413793	3
1300	838.261	801.238	12.83524138	7
1301	599.303	456.053	2.86E-06	5
1302	1684.665	826.399	0.624724138	9
1303	872.274	835.361	1.905724138	4
1304	1366.154	165.108	2.972172414	5
1305	122.944	882.988	1.962517241	4
1306	1326.123	874.396	0.631034483	4
1307	1647.565	157.792	1.053827586	7
1308	130.53	157.724	10.72127586	2
1309	1391.836	900.066	1.249448276	11
1310	1495.072	891.033	0.832965517	8
1311	863.799	226.513	0.820344828	5
1312	0	512.5	6.310344828	3
1313	1226.351	528.339	0.643655172	2
1314	1076.947	577.036	99.76655172	9
1315	1453.78	629.761	1.47662069	2
1316	683.013	1000.566	0.473275862	3
1317	308.807	236.339	0.631034483	9
1318	1718.878	270.405	1.63437931	2
1319	1453.911	629.943	1.413517241	2
1320	583.008	3.583	1.028586207	3
1321	1182.663	363.075	0.668896552	4
1322	1426.358	675.25	2.94062069	5
1323	1727	685.75	4.209	2
1324	1669.679	716.704	83.71934483	10
1325	1702.608	692.079	60.07448276	2
1326	1691.716	66.299	17.61217241	4
1327	761.071	740.497	0.965482759	4
1328	1366.994	781.528	0.517448276	3
1329	270.56	825.849	1.489241379	15
1330	119.809	169.074	1.015965517	4
1331	1256.295	521.682	0.498517241	9
1332	301.88	549.246	1.482931034	5
1333	268.094	207.048	0.296586207	3
1334	799.229	244.482	1.520793103	7
1335	1488.215	269.794	1.186344828	3
1336	99.234	263.697	0.807724138	5
1337	881.819	256.499	0.801413793	8
1338	1280.667	1034.28	0.877137931	20
1339	1411.928	1041.843	0.549	7
1340	992.951	284.916	2.618793103	3
1341	1532.233	316.678	2.095034483	2
1342	1071.429	1079	2.101344828	2
1343	1651.66	650.839	79.3652069	5
1344	1074.973	34.189	1.255758621	6
1345	393.568	401.525	1.665931034	3
1346	834.959	69.126	0.492206897	4
1347	1074.813	443.229	0.870827586	3
1348	147.363	766.909	0.90237931	6
1349	322.356	436.113	0.864517241	6
1350	1038.317	137.355	4.328896552	9
1351	786.992	829.02	0.889758621	7
1352	1353.473	150.226	1.098	2
1353	1364.319	187.051	7.477758621	7
1354	129.744	942.142	0.492206897	2
1355	899.344	1012.912	0.460655172	20
1356	253.724	240.039	1.287310345	4
1357	1088.968	592.171	1.104310345	5
1358	184.763	602.965	4.429862069	4
1359	1401.219	278.902	0.479586207	5
1360	815.966	1036.928	33.74141379	10
1361	993.814	286.68	5.994827586	16
1362	159.137	1068.719	0.877137931	11
1363	1137.681	669.61	3.912413793	6
1364	1307.303	707.587	1.419827586	5
1365	126.458	64.871	1.180034483	3
1366	1461.412	719.78	1.306241379	2
1367	471.427	68.625	0.864517241	3
1368	1022.745	743.367	0.732	5
1369	382.079	759.016	0.372310345	3
1370	999.678	107.202	0.668896552	4
1371	1310.582	445.872	1.135862069	5
1372	1684.733	826.608	1.583896552	8
1373	273.941	827.861	1.956206897	5
1374	205.195	478.715	1.116931034	7
1375	140.161	480.409	1.350413793	2
1376	18.708	474.693	3.060517241	7
1377	895.28	865.575	0.74462069	2
1378	484.879	515.076	2.505206897	3
1379	414.462	516.231	0.946551724	6
1380	182.546	930.004	1.167413793	7
1381	174.708	925.076	0.631034483	4
1382	1617.052	595.342	6.859344828	5
1383	1345.046	596.937	1.198965517	3
1384	1280.614	1034.302	0.618413793	4
1385	48.657	341.889	0.340758621	11
1386	928.619	648.763	1.135862069	5
1387	671.155	32.035	0.933931034	3
1388	811.559	37.817	0.694137931	3
1389	1610.789	65.328	1.501862069	3
1390	944.677	399.262	1.363034483	4
1391	1191.007	773.302	1.312551724	5
1392	1326.212	874.28	0.649965517	5
1393	518.548	502.51	0.189310345	5
1394	1622.892	166.36	9.749482759	4
1395	0	1032	0	8
1396	301.202	299.089	0.656275862	3
1397	718.826	307.541	0.908689655	9
1398	1450.1	675.46	1.060137931	3
1399	1481.254	750.56	16.09768966	3
1400	876.132	561.972	1.015965517	2
1401	1322.915	986.375	2.158137931	17
1402	799.548	244.345	0.71937931	5
1403	1718.983	270.653	0.788793103	2
1404	1461.434	254.996	4.92837931	8
1405	0	1031.5	6.310344828	22
1406	1460.072	646.107	24.69868966	2
1407	835.797	36.56	2.328517241	2
1408	1074.845	34.135	1.142172414	60
1409	1182.579	363.211	0.776172414	2
1410	1428.362	675.488	21.89058621	16
1411	1090.577	675.053	0.763551724	3
1412	1438.796	675.718	54.74224138	4
1413	1585.362	696.061	169.7419655	2
1414	837.707	69.867	30.73768966	2
1415	1722.986	798.515	0.883448276	2
1416	147.239	828.46	2.02562069	3
1417	1391.662	900.108	1.262068966	9
1418	863.696	226.557	1.161103448	6
1419	308.937	236.391	1.08537931	3
1420	899.437	1012.848	0.990724138	11
1421	524.003	1037.336	0.290275862	11
1422	758.882	326.418	52.38848276	2
1423	209	0	0	6
1424	1660.897	648.959	18.69124138	2
1425	1605.868	674.585	161.3933793	10
1426	1307.442	707.601	1.426137931	5
1427	1561.873	721.498	53.04475862	2
1428	808.655	433.085	0.870827586	11
1429	1306.647	761.902	1.684862069	5
1430	996.611	110.719	45.12527586	5
1431	849.977	823.656	2.18337931	5
1432	1226.869	528.318	0.542689655	5
1433	1340.988	990.005	1.501862069	2
1434	40.066	1009.065	1.047517241	3
1435	1280.56	1034.454	2.095034483	3
1436	996.703	286.136	14.274	6
1437	718.794	307.227	0.624724138	7
1438	229.568	631.62	13.37162069	4
1439	884	1079	25.24137931	4
1440	782.318	356.351	1.08537931	2
1441	1613.356	685.704	2.75762069	30
1442	1669.324	724.359	12.67117241	5
1443	1715.284	443.446	39.50275862	3
1444	837.452	812.789	1.647	4
1445	201.232	788.993	0.668896552	2
1446	146.937	828.529	0.826655172	3
1447	123.233	882.937	2.877517241	6
1448	174.89	924.861	0.92762069	4
1449	251.232	233.204	89.853	20
1450	902.672	983.799	0.618413793	6
1451	1414.939	1000.71	118.382069	4
1452	552.7	1021.906	0.454344828	4
1453	697.473	615.125	0.915	10
1454	673.197	690.673	25.4937931	3
1455	1343	1079	164.0689655	4
1456	1182.633	363.238	1.47662069	3
1457	378.12	359.864	1.45137931	2
1458	1693.693	91.073	83.87710345	18
1459	1190.933	773.512	1.287310345	5
1460	1074.886	443.431	0.795103448	15
1461	880.811	796.086	8.544206897	9
1462	625.886	790.771	1.003344828	3
1463	1684.535	826.501	0.662586207	5
1464	125.738	133.159	0.788793103	19
1465	678.321	169.769	1.331482759	2
1466	1256.269	521.674	2.94062069	2
1467	1489.26	194.941	0.826655172	3
1468	1014.843	1012.14	0.492206897	5
1469	799.399	244.28	2.145517241	5
1470	918.689	1020.818	5.969586207	5
1471	1718.943	270.342	1.508172414	3
1472	251.439	657.607	11.0367931	21
1473	1442.467	1074.131	5.300689655	3
1474	301.303	298.956	0.788793103	37
1475	582.869	2.932	1.495551724	5
1476	311.715	352.339	1.747965517	3
1477	1633.237	31.829	0.498517241	4
1478	1426.289	675.166	0.384931034	5
1479	1450.193	675.051	0.933931034	2
1480	404.897	46.878	2.050862069	4
1481	393.499	401.43	1.508172414	3
1482	1526.431	755.425	89.49331034	2
1483	1553.694	808.382	34.77631034	4
1484	382.098	758.949	0.624724138	5
1485	999.655	107.228	0.435413793	4
1486	171.851	777	0.92762069	2
1487	1367.253	781.516	2.454724138	6
1488	974.106	796.03	0.56162069	2
1489	900.029	901.24	0.567931034	9
1490	1073.55	187.724	0.220862069	2
1491	1371	217.505	44.57627586	8
1492	277.868	201.663	0.668896552	3
1493	925.222	234.738	7.799586207	16
1494	813.22	989.038	3.42E-06	10
1495	440.479	595.762	1.546034483	7
1496	1092.01	582.233	24.93217241	13
1497	158.908	1068.399	0.479586207	3
1498	414.09	30.144	1.249448276	5
1499	1422.099	363.504	2.284344828	5
1500	337.8	691.25	1.621758621	2
1501	1610.781	65.356	1.243137931	13
1502	804.973	400.864	0.883448276	5
1503	128.895	730.462	0.971793103	3
1504	852.301	76.832	1.792137931	5
1505	352.499	724.961	2.877517241	3
1506	273.874	827.759	1.419827586	5
1507	1684.564	826.454	1.785827586	9
1508	93.22	880.439	1.647	16
1509	414.196	516.202	0.504827586	2
1510	1406.216	177.831	1.571275862	4
1511	747.935	961.141	0.321827586	2
1512	725.687	589.643	3.104689655	8
1513	40.104	1009.291	1.306241379	2
1514	1016.548	282.916	8.27E-07	3
1515	143.16	273.545	1.508172414	5
1516	1532.757	316.75	0.832965517	3
1517	1027.802	46.023	0.183	2
1518	1669.969	692.963	89.89086207	5
1519	1710.835	86.599	0.883448276	12
1520	321.292	436.21	8.777689655	7
1521	625.818	790.897	2.72E-06	10
1522	845.367	820.559	31.85462069	3
1523	857.872	507.703	8.500034483	3
1524	674.117	958.902	2.158137931	5
1525	1383.078	1014.599	1.400896552	4
1526	814.658	1028.452	2.517827586	5
1527	1379.173	1042.73	42.95451724	5
1528	1693.945	1041.745	1.281	26
1529	818.22	1053.918	0.933931034	2
1530	637.417	667.73	6.670034483	3
1531	820.913	52.592	12.04644828	5
1532	126.418	64.927	1.552344828	8
1533	754.467	316.778	1.539724138	18
1534	836.84	34.501	1.186344828	2
1535	1477.257	860.946	0.037862069	3
1536	301.828	549.451	2.454724138	3
1537	248.329	227.254	0.044172414	4
1538	524.101	1037.231	0.037862069	5
1539	1727	685.667	6.310344828	5
1540	1703.48	698.142	95.7657931	4
1541	852.315	704.202	4.190068966	2
1542	944.397	398.919	1.028586207	3
1543	845.936	444.112	2.00037931	2
1544	1395.713	130.285	0.807724138	8
1545	1353.757	149.895	0.864517241	32
1546	733.598	484.788	0.208241379	9
1547	1391.711	899.997	1.400896552	15
1548	1284.215	513.369	0.321827586	8
1549	267.985	206.96	0.384931034	10
1550	277.441	201.431	2.214931034	4
1551	945.683	284.739	13.56724138	9
1552	682.946	1000.696	0.732	3
1553	1074.682	574.676	40.43037931	3
1554	1014.742	1012.345	0.915	18
1555	799.86	244.161	4.524517241	3
1556	1612.158	607.632	18.91210345	3
1557	43.735	36.612	1.167413793	54
1558	1592.929	673.461	30.12558621	3
1559	116.691	732.091	0.826655172	48
1560	1022.773	743.271	0.517448276	3
1561	1317.583	752.231	1.053827586	7
1562	1406.718	176.982	1.066448276	3
1563	1382.111	205.241	3.211965517	6
1564	660.517	985.004	34.71951724	3
1565	1603.341	970.565	0.277655172	4
1566	881.876	256.543	1.053827586	2
1567	1350.434	1047.865	1.640689655	5
1568	219.134	1057.024	36.77037931	4
1569	511.498	1068.9	52.521	6
1570	752.649	311.01	55.64462069	9
1571	718.966	307.247	0.700448276	10
1572	48.755	341.971	0.082034483	6
1573	1694.798	360.589	1.375655172	8
1574	378.057	359.907	1.672241379	2
1575	1699.443	363.959	11.82558621	2
1576	417.084	467.023	3.066827586	5
1577	18.057	474.582	1.747965517	6
1578	414.334	516.114	0.523758621	2
1579	1362.106	531.129	0.605793103	9
1580	1120.059	536.243	0.599482759	2
1581	1288.652	548.483	2.038241379	10
1582	443.467	665.729	2.587241379	5
1583	337.991	691.131	1.615448276	3
1584	1332.166	691.734	0.220862069	2
1585	1694.749	705.401	3.338172414	2
1586	1557.859	694.525	9.232034483	6
1587	831.675	64.062	14.70941379	8
1588	471.607	68.688	1.205275862	5
1589	125.784	730.904	27.77182759	4
1590	851.861	77.738	1.356724138	13
1591	1090.727	675.057	1.419827586	10
1592	1074.681	34.205	0.763551724	8
1593	1727	685.6	3.155172414	51
1594	671.069	32.113	1.198965517	2
1595	1023.945	38.101	0.700448276	15
1596	1623.229	697.563	160.6676897	2
1597	944.237	399.269	1.596517241	5
1598	1461.671	719.979	1.766896552	2
1599	1207.13	52.153	0.599482759	3
1600	804.929	400.669	1.325172414	2
1601	1583.996	741.309	85.13286207	2
1602	1685.154	93.406	0.586862069	2
1603	381.969	758.719	0.618413793	2
1604	1604.323	762.423	42.71472414	3
1605	127.119	796.293	0.952862069	5
1606	1310.5	445.719	0.990724138	7
1607	273.936	827.766	1.899413793	6
1608	1684.619	826.375	1.041206897	2
1609	205.308	478.368	1.45137931	5
1610	1537.431	878.709	166.2838966	2
1611	126.026	133.023	0.681517241	8
1612	518.546	502.606	0.826655172	3
1613	1391.827	899.946	1.255758621	2
1614	900.024	901.221	0.700448276	19
1615	1607.864	157.44	1.590206897	4
1616	331.026	936.272	0.309206897	5
1617	121.91	152.688	5.856	2
1618	1584.83	194.531	6.253551724	10
1619	725.337	589.827	1.186344828	8
1620	1279.98	1034.175	0.959172414	8
1621	0	1031.667	3.155172414	4
1622	1718.973	270.615	1.905724138	4
1623	1411.587	1047.615	5.117689655	5
1624	1375.044	283.978	0.574241379	3
1625	402.022	637.029	1.445068966	3
1626	158.167	1068.476	1.987758621	4
1627	1305	0	0	10
1628	208.348	0	0.631034483	12
1629	1450.039	675.035	1.236827586	4
1630	954.868	130.022	26.45296552	3
1631	859.275	677.41	1.08537931	6
1632	921.411	374.07	3.022655172	8
1633	899.491	679.005	0.649965517	16
1634	1509.497	757.205	73.84365517	4
1635	999.816	107.121	0.769862069	5
1636	1306.367	761.913	2.145517241	2
1637	766.521	796.021	8.077241379	12
1638	123.05	882.855	2.290655172	6
1639	678.351	169.762	0.687827586	4
1640	1362.104	532.999	2.227551724	5
1641	1364.236	189.029	1.211586207	5
1642	1288.427	548.186	1.722724138	3
1643	39.435	1008.96	1.804758621	2
1644	799.553	244.228	3.218275862	9
1645	1620.273	603.542	83.72565517	6
1646	814.563	1028.478	2.240172414	3
1647	1488.08	270.909	1.381965517	33
1648	1472.721	602.414	1.754275862	5
1649	253.588	304.51	0.056793103	4
1650	1456.345	630.9	23.64486207	8
1651	1533.143	316.514	2.656655172	5
1652	857.263	644.389	0.915	9
1653	1444.6	1079	4.209	8
1654	1711.86	5.901	1.63E-06	2
1655	508.735	38.755	1.29362069	4
1656	1596.202	38.736	1.962517241	3
1657	1442.264	675.148	76.01441379	16
1658	1375.785	34.899	0.864517241	10
1659	1653.853	671.028	27.75289655	10
1660	404.632	47.015	0.864517241	3
1661	485.474	53.512	9.415034483	6
1662	1626.968	388.228	11.06203448	7
1663	804.895	400.828	0.618413793	6
1664	1670.124	725.599	1.331482759	9
1665	116.51	731.958	2.486275862	2
1666	166.86	774.736	42.44337931	21
1667	733.217	484.249	0.549	5
1668	895.049	865.993	1.596517241	5
1669	1361.923	173.293	1.180034483	6
1670	1009.367	168.332	0.523758621	6
1671	269.836	205.927	17.5112069	4
1672	1603.382	970.492	0.201931034	6
1673	920.765	1031.946	1.331482759	2
1674	996.717	286.698	26.86313793	55
1675	204.413	775.343	1.148482759	7
1676	93.268	880.664	1.091689655	2
1677	123.118	882.807	2.473655172	5
1678	1326.229	874.2	0.908689655	2
1679	129.782	941.7	0.321827586	2
1680	748.083	961.039	0.90237931	3
1681	1607.242	452.015	2.196	4
1682	1471.247	649.902	1.230517241	25
1683	1365.421	672.165	0.435413793	6
1684	858.554	677.434	0.74462069	12
1685	1472.853	602.553	1.703793103	6
1686	0	1032	0	4
1687	1486.296	11.643	22.29444828	16
1688	1429.573	675.496	42.08368966	8
1689	1375.924	376.73	1.236827586	3
1690	548.727	46.662	11.76248276	4
1691	1269.512	701.892	1.186344828	30
1692	471.46	68.674	1.180034483	3
1693	1306.172	761.829	1.236827586	9
1694	1565.722	772.439	3.565344828	2
1695	843.651	819.577	43.92631034	3
1696	124.261	139.388	6.158896552	4
1697	277.476	201.523	2.069793103	10
1698	129.818	941.867	0.763551724	4
1699	1491.474	1015.259	102.4421379	3
1700	850.873	571.334	2.858586207	2
1701	818.265	1053.914	0.675206897	11
1702	1147.909	644.419	0.750931034	5
1703	74.041	334.707	1.949896552	2
1704	1694.884	705.318	4.461413793	4
1705	1610.773	65.133	1.173724138	2
1706	1676.973	723.959	21.43624138	14
1707	1317.784	752.256	0.334448276	6
1708	1603.498	743.975	141.9007241	13
1709	1722.975	798.518	0.492206897	13
1710	974.196	796.019	0.814034483	2
1711	93.163	879.734	6.373448276	6
1712	1288.465	548.462	1.577586207	6
1713	732.986	545.671	66.44162069	11
1714	1340.673	990.191	1.457689655	8
1715	902.201	983.809	0.959172414	3
1716	782.079	590.079	1.129551724	11
1717	635.287	1023.267	23.03275862	7
1718	881.643	256.683	1.224206897	6
1719	1330.244	380.606	0.71937931	3
1720	1675.364	684.678	79.64286207	9
1721	1307.386	707.206	2.404241379	5
1722	999.559	107.214	0.978103448	6
1723	1190.923	773.511	1.337793103	4
1724	202.661	782.632	84.43241379	7
1725	273.929	827.639	7.073896552	5
1726	1260.951	520.33	74.32955172	3
1727	192.237	589.902	7.023413793	4
1728	899.487	1012.865	0.990724138	2
1729	0	1032	0	2
1730	996.388	285.187	23.49341379	3
1731	857.424	644.258	0.965482759	7
1732	1690.88	65.46	0.870827586	8
1733	845.437	443.542	1.798448276	3
1734	899.451	795.841	1.230517241	19
1735	1607.227	451.781	1.034896552	2
1736	1684.577	826.45	0.74462069	2
1737	1353.937	150.248	1.388275862	5
1738	1386.743	215.974	1.943586207	9
1739	1361.858	533.855	1.407206897	3
1740	1488.902	195.08	0.877137931	3
1741	799.525	244.239	1.211586207	4
1742	782.262	590.207	0.845586207	2
1743	944.107	266.219	0.605793103	3
1744	1616.691	595.437	2.877517241	10
1745	920.827	1031.903	0.233482759	2
1746	1693.765	1041.753	0.92762069	9
1747	598.634	1045.855	59.19103448	11
1748	457	1079	25.24137931	16
1749	469.395	1079	1.08537931	6
1750	1305	0	0	7
1751	1182.668	363.172	1.135862069	3
1752	207.822	29.698	2.334827586	3
1753	414.498	29.962	0.662586207	5
1754	1426.791	675.307	4.423551724	3
1755	190.395	40.757	1.539724138	17
1756	1694.544	705.178	0.952862069	5
1757	805.132	400.92	0.978103448	4
1758	834.972	69.063	0.978103448	3
1759	914.075	722.684	1.350413793	6
1760	123.844	731.535	40.64493103	2
1761	1546.858	942.245	85.16441379	12
1762	1531.968	743.701	78.46913793	4
1763	827.114	756.535	2.372689655	4
1764	1317.39	752.278	1.356724138	5
1765	1584.559	782.799	65.19848276	8
1766	625.838	790.746	0.334448276	4
1767	127.405	795.481	1.899413793	3
1768	201.067	789.072	1.022275862	13
1769	138.8	132.092	1.022275862	4
1770	126.133	132.848	0.435413793	2
1771	743.785	821.518	6.222	7
1772	1530.667	866.656	164.1005172	2
1773	131.568	158.721	0.296586207	4
1774	678.474	169.678	1.419827586	5
1775	1631.049	613.738	30.75662069	7
1776	740.466	725.57	31.73472414	2
1777	268.019	207.063	0.618413793	2
1778	900.299	901.162	0.776172414	2
1779	844.571	530.667	31.07213793	2
1780	129.85	941.779	0.933931034	2
1781	1340.554	990.236	1.495551724	4
1782	1416.183	575.952	0.662586207	4
1783	1370.815	260.12	0.801413793	2
1784	991	0	0	3
1785	1092.854	1063.997	55.5752069	16
1786	1454.605	1076.262	34.91513793	13
1787	43.451	36.475	1.041206897	9
1788	1450.141	675.108	0.845586207	54
1789	1727	686	0	3
1790	1685.124	93.536	0.328137931	6
1791	586.554	469.15	1.312551724	4
1792	871.945	835.845	0.100965517	2
1793	733.664	484.713	0.485896552	9
1794	96.102	880.106	25.73989655	7
1795	702.005	512.829	1.514482759	7
1796	1267.678	518.422	45.70582759	8
1797	1391.696	899.869	1.394586207	4
1798	1593.76	180.66	5.256517241	7
1799	1493.07	983.408	97.07834483	4
1800	268.082	207.079	0.466965517	4
1801	302.008	549.13	2.145517241	33
1802	682.972	1000.809	0.71937931	3
1803	1052.451	1030.424	46.88586207	6
1804	253.588	304.499	0.511137931	25
1805	1071.628	1079	1.072758621	4
1806	582.353	0.411	1.325172414	4
1807	384.873	361.226	1.45137931	12
1808	1694.682	360.724	1.691172414	13
1809	921.449	374.354	2.158137931	12
1810	1633.14	31.834	1.135862069	10
1811	1300.26	707.259	8.651482759	2
1812	845.739	443.272	1.577586207	7
1813	1075.107	443.091	1.116931034	14
1814	146.824	828.549	1.287310345	6
1815	301.298	298.958	0.738310345	2
1816	1633.171	31.844	0.082034483	8
1817	845.298	443.23	0.151448276	4
1818	650.681	1002.285	15.92731034	4
1819	1030.89	119.944	0.056793103	2
1820	765.818	816.69	0.965482759	4
1821	1722.961	798.547	1.104310345	2
1822	131.603	158.784	0.542689655	20
1823	895.128	866.13	0.776172414	4
1824	123.072	882.691	1.501862069	4
1825	1288.535	548.362	0.631034483	7
1826	277.56	201.527	1.381965517	18
1827	192.064	590.325	2.599862069	5
1828	722.759	591.711	5.496310345	7
1829	1135.759	587.696	0.088344828	6
1830	1477.173	603.242	36.87765517	4
1831	552.673	1021.918	0.252413793	7
1832	1533.011	316.802	3.073137931	4
1833	86	0	0	6
1834	73.629	334.224	1.072758621	4
1835	959.568	643.887	2.751310345	2
1836	1471.104	649.961	0.92762069	7
1837	928.94	649.045	0.776172414	2
1838	1706.536	368.4	1.899413793	6
1839	1327.717	677.552	0.845586207	3
1840	1073.661	187.796	0.372310345	9
1841	764.03	546.126	1.855241379	7
1842	1058.981	540.569	0.334448276	2
1843	902.113	983.874	1.066448276	16
1844	1416.043	575.905	0.277655172	4
1845	993.644	286.979	5.452137931	8
1846	0	1031	0	18
1847	857.462	644.291	0.92762069	9
1848	195.327	650.833	12.46924138	4
1849	1588.325	673.843	127.6708966	2
1850	1375.793	376.696	0.851896552	5
1851	337.935	691.139	1.495551724	3
1852	1694.939	705.374	1.65962069	8
1853	1670.405	725.463	1.653310345	5
1854	128.796	731.09	3.407586207	13
1855	1317.274	752.5	0.90237931	2
1856	1139.946	434.342	0.549	3
1857	1306.115	761.883	1.886793103	7
1858	204.423	776.127	0.612103448	6
1859	1549.01	857.141	52.04772414	3
1860	1589.047	753.844	88.04193103	7
1861	1023.003	743.291	1.08537931	4
1862	168.307	447.03	0.845586207	6
1863	508.039	462.271	7.010793103	2
1864	128.271	795.722	1.514482759	6
1865	1684.622	826.534	1.482931034	6
1866	19.019	474.799	4.108034483	7
1867	518.492	502.659	0.523758621	6
1868	1322.246	511.926	1.098	11
1869	865.77	511.972	0.586862069	4
1870	1112.117	521.736	0.454344828	2
1871	1533.501	944.972	147.681	5
1872	900.232	901.141	0.706758621	10
1873	414.104	515.935	0.176689655	3
1874	403.589	541.628	0.826655172	10
1875	1454.149	232.159	1.306241379	3
1876	1460.804	256.732	1.779517241	9
1877	1616.735	595.35	2.189689655	3
1878	1488.319	271.986	1.65962069	6
1879	814.8	1028.659	0.631034483	7
1880	1401.837	278.456	0.416482759	9
1881	1454.3	280.412	0.990724138	5
1882	1406.046	291.864	1.116931034	3
1883	1005.148	324.265	33.33755172	8
1884	1655.716	662.905	58.64203448	4
1885	671.236	32.244	1.400896552	6
1886	407.126	42.842	42.77782759	42
1887	384.97	361.008	1.508172414	4
1888	1680.615	674.509	105.7992414	7
1889	1330.194	380.67	0.523758621	4
1890	520.028	401.996	1.180034483	3
1891	944.109	399.502	0.687827586	12
1892	471.109	68.88	1.281	7
1893	430.858	70.917	1.381965517	2
1894	1367.311	781.642	1.337793103	10
1895	1226.779	528.225	0.896068966	28
1896	248.259	226.525	0.858206897	3
1897	301.418	298.967	0.037862069	5
1898	805.148	400.908	0.763551724	5
1899	827.206	756.204	1.741655172	21
1900	148.297	766.85	0.877137931	4
1901	1075.019	443.268	1.053827586	8
1902	625.757	790.89	0.971793103	7
1903	1606.996	450.993	0.555310345	7
1904	147.106	828.588	0.92762069	5
1905	93.959	857.566	1.325172414	2
1906	175.912	925.27	4.694896552	8
1907	129.87	941.773	0.35337931	19
1908	1071.823	571.286	0.265034483	17
1909	799.736	244.081	0.706758621	6
1910	38.61	1009.278	1.154793103	2
1911	440.204	595.664	2.719758621	7
1912	1719.156	270.555	0.788793103	8
1913	816.649	1053.952	1.198965517	3
1914	1305.5	0	0.90237931	2
1915	627.046	657.641	5.881241379	4
1916	1376.289	376.91	0.845586207	2
1917	834.987	69.126	0.795103448	2
1918	999.539	107.223	0.788793103	7
1919	1475.181	898.891	0.883448276	4
1920	1277.26	515.383	61.36810345	10
1921	1058.947	540.632	0.971793103	22
1922	748.144	960.978	0.870827586	11
1923	1073.618	187.785	0.35337931	32
1924	277.584	201.563	1.407206897	4
1925	899.543	1012.776	1.11062069	9
1926	1434.307	250.585	4.164827586	3
1927	920.846	1031.934	2.669275862	7
1928	1635.421	599.116	6.57537931	4
1929	1010.729	284.147	49.42262069	15
1930	301.413	298.958	0.416482759	16
1931	857.54	644.405	1.053827586	4
1932	1450.195	675.43	0.74462069	6
1933	1703.498	366.578	47.16351724	7
1934	1727	686	0	22
1935	811.451	37.595	1.337793103	2
1936	1461.945	720.597	1.350413793	5
1937	805.117	400.984	0.864517241	9
1938	1605.747	724.02	7.313689655	3
1939	1303.35	70.193	2.240172414	19
1940	322.509	436.265	1.811068966	11
1941	201.388	789.162	1.29362069	8
1942	204.624	776.264	3.975517241	30
1943	899.585	795.653	1.482931034	7
1944	274.128	827.925	2.271724138	7
1945	1395.594	130.322	0.820344828	24
1946	1391.982	900.207	0.107275862	6
1947	1119.672	535.719	8.235	8
1948	187.028	533.152	0.700448276	5
1949	698.122	988.016	2.069793103	10
1950	192.188	590.365	3.079448276	16
1951	1383.118	1014.689	0.763551724	2
1952	0	1032	0	4
1953	804.157	1046.126	25.43068966	9
1954	1693.914	1041.946	2.113965517	11
1955	1029.832	1049.867	0.656275862	2
1956	1402.21	278.08	0.839275862	6
1957	188.541	653.457	20.76103448	8
1958	1636.977	37.445	57.41151724	8
1959	1556.246	694.924	1.678551724	2
1960	126.361	64.925	1.937275862	5
1961	302.002	549.186	1.262068966	11
1962	1288.414	548.506	3.350793103	7
1963	519.943	401.937	1.445068966	2
1964	863.609	226.893	0.984413793	7
1965	974.129	796.021	0.795103448	8
1966	837.944	812.966	0.832965517	2
1967	727.686	851.791	65.88	9
1968	1370.719	260.148	0.599482759	4
1969	1139.981	434.329	0.952862069	18
1970	688.909	615.819	10.07762069	6
1971	1607.232	451.274	1.508172414	6
1972	137.37	131.933	10.69603448	4
1973	1533.279	316.687	2.946931034	4
1974	733.497	484.704	1.318862069	2
1975	574.856	1060.916	46.116	2
1976	1617.586	681.133	1.880482759	8
1977	1549.658	823.968	21.07024138	5
1978	1361.689	534.765	0.530068966	4
1979	73.458	334.499	0.851896552	8
1980	624.21	653.464	7.042344828	5
1981	1652.923	669.447	7.622896552	15
1982	1014.882	355.412	34.65641379	4
1983	990.184	117.947	0.864517241	11
1984	1281.137	707.156	1.034896552	6
1985	1694.782	705.187	6.60062069	5
1986	268.023	207.105	0.53637931	2
1987	682.937	1000.871	1.053827586	19
1988	1493.691	1027.307	87.81475862	8
1989	799.466	244.554	2.120275862	22
1990	147.677	766.865	2.20862069	4
1991	671.27	32.804	0.826655172	23
1992	1398.72	300.168	2.745	4
1993	18.274	474.466	1.363034483	5
1994	392.812	314.331	1.148482759	5
1995	719.042	307.191	0.056793103	7
1996	820.517	47.917	0.864517241	10
1997	202.798	784.57	9.673758621	12
1998	128.922	795.355	0.738310345	10
[truncated: 13,773 more rows]
